# Supplementary material for: Faster Speciation and Reduced Extinction in the Tropics Contribute to the Mammalian Latitudinal Diversity Gradient
Source: PLoS Biol. 2014 Jan 28;12(1):e1001775. doi: 10.1371/journal.pbio.1001775 (PMC3904837; doi:10.1371/journal.pbio.1001775)
Supplement: Dataset S1 — Bininda-Emonds et al.'s [43] tree redated using dates from Meredith et al. [49] . (TXT) [file pbio.1001775.s001.txt]

((Ornithorhynchus_anatinus:36.700000,(Tachyglossus_aculeatus:7.905496,(Zaglossus_bruijni:7.790107,Zaglossus_bartoni:7.790107):0.115390):28.794504):181.100000,((((Glironia_venusta:40.057322,(Caluromysiops_irrupta:13.781998,(Caluromys_philander:4.263443,(Caluromys_lanatus:0.537999,Caluromys_derbianus:0.537999):3.725443):9.518555):26.275325):14.674300,((((Marmosa_lepida:24.134380,((Micoureus_alstoni:2.278516,Micoureus_constantiae:2.278516):13.982268,((Micoureus_demerarae:7.733767,Micoureus_paraguayanus:7.733767):4.938569,(Micoureus_regina:7.733767,Micoureus_phaeus:7.733767):4.938569):3.588448):7.873595):9.874535,((Marmosa_rubra:8.684669,(Marmosa_murina:8.626136,Marmosa_quichua:8.626136):0.058533):16.531811,(Marmosa_xerophila:13.332194,(Tlacuatzin_canescens:12.507625,(Marmosa_mexicana:6.534869,(Marmosa_andersoni:0.959727,(Marmosa_tyleriana:0.834167,Marmosa_robinsoni:0.834167):0.125560):5.575143):5.972756):0.824569):11.884286):8.792434):10.609259,(((Monodelphis_sorex:2.210795,(Monodelphis_kunsi:1.819243,Monodelphis_unistriata:1.819243):0.391552):3.815516,(Monodelphis_scalops:3.674875,(Monodelphis_adusta:2.727378,(Monodelphis_emiliae:1.864952,Monodelphis_osgoodi:1.864952):0.862425):0.947498):2.351435):23.818266,(((Monodelphis_rubida:8.130376,Monodelphis_umbristriata:8.130376):6.733044,(Monodelphis_glirina:12.889711,(Monodelphis_brevicaudata:9.809021,Monodelphis_palliolata:9.809021):3.080690):1.973709):0.316519,((Monodelphis_iheringi:7.961652,(Monodelphis_domestica:4.120663,Monodelphis_dimidiata:4.120663):3.840988):5.499803,(Monodelphis_maraxina:4.080903,(Monodelphis_theresa:3.539136,Monodelphis_americana:3.539136):0.541767):9.380552):1.718484):14.664638):14.773597):6.543959,((Metachirus_nudicaudatus:36.190315,(Chironectes_minimus:18.541217,(Lutreolina_crassicaudata:18.442747,(((Philander_andersoni:4.263443,Philander_mcilhennyi:4.263443):1.192304,(Philander_opossum:4.263443,Philander_frenatus:4.263443):1.192304):12.783526,(Didelphis_virginiana:18.141436,((Didelphis_aurita:17.946536,Didelphis_marsupialis:17.946536):0.097427,(Didelphis_albiventris:10.212603,(Didelphis_imperfecta:2.563975,Didelphis_pernigra:2.563975):7.648628):7.831359):0.097473):0.097837):0.203475):0.098470):17.649097):9.221106,((Lestodelphys_halli:30.538698,((Thylamys_macrurus:30.241334,(Thylamys_karimii:13.682994,Thylamys_pusillus:13.682994):16.558340):0.097555,(Thylamys_pallidior:11.196870,((Thylamys_elegans:1.798124,Thylamys_cinderella:1.798124):9.200029,(Thylamys_sponsorius:9.133002,(Thylamys_venustus:7.701543,Thylamys_tatei:7.701543):1.431459):1.865151):0.198717):19.142019):0.199809):8.229513,((Gracilinanus_dryas:23.902691,((Gracilinanus_marica:1.604182,Gracilinanus_aceramarcae:1.604182):20.506616,((Gracilinanus_emiliae:7.840058,Gracilinanus_agricolai:7.840058):10.067967,(Gracilinanus_microtarsus:12.393950,(Gracilinanus_agilis:7.733767,Gracilinanus_formosus:7.733767):4.660183):5.514075):4.202773):1.791893):10.602025,((Marmosops_fuscatus:16.851936,(Marmosops_bishopi:14.178680,(Marmosops_juninensis:7.171277,(Marmosops_parvidens:2.124632,Marmosops_pinheiroi:2.124632):5.046645):7.007403):2.673255):6.058021,(Marmosops_invictus:19.942788,(Marmosops_noctivagus:19.253857,(Marmosops_dorothea:12.444372,((Marmosops_incanus:7.238006,Marmosops_paulensis:7.238006):3.994608,((Marmosops_impavidus:7.238006,Marmosops_neblina:7.238006):2.716223,(Marmosops_handleyi:8.495950,Marmosops_cracens:8.495950):1.458280):1.278385):1.211757):6.809485):0.688931):2.967169):11.594759):4.263494):6.643210):5.750711):3.569490):27.068377,(((Rhyncholestes_raphanurus:3.557975,Lestoros_inca:3.557975):29.558678,(Caenolestes_caniventer:18.541349,(Caenolestes_convelatus:4.985171,Caenolestes_fuliginosus:4.985171):13.556179):14.575304):39.759595,((Macrotis_lagotis:35.297983,(((Perameles_bougainville:8.833166,(Perameles_gunnii:7.541809,Perameles_nasuta:7.541809):1.291357):3.461550,(Isoodon_macrourus:7.238006,(Isoodon_auratus:1.983043,Isoodon_obesulus:1.983043):5.254964):5.056709):6.048242,(((Echymipera_kalubu:4.683550,Echymipera_clara:4.683550):5.826477,(Echymipera_echinista:5.682904,(Echymipera_rufescens:4.376575,Echymipera_davidi:4.376575):1.306329):4.827122):2.181293,((Peroryctes_broadbenti:5.251890,Peroryctes_raffrayana:5.251890):1.412918,((Microperoryctes_longicauda:3.044268,Rhynchomeles_prattorum:3.044268):3.444743,(Microperoryctes_murina:1.531702,Microperoryctes_papuensis:1.531702):4.957309):0.175797):6.026512):5.651638):16.955025):29.943542,(((Notoryctes_caurinus:8.824540,Notoryctes_typhlops:8.824540):46.501928,(Myrmecobius_fasciatus:30.240968,(((Planigale_maculata:8.725308,(Planigale_tenuirostris:6.246485,(Planigale_novaeguineae:5.254964,(Planigale_gilesi:4.692077,Planigale_ingrami:4.692077):0.562887):0.991521):2.478823):12.096320,(Antechinomys_laniger:14.977173,((Ningaui_timealeyi:12.589082,(Ningaui_ridei:9.022745,Ningaui_yvonnae:9.022745):3.566337):1.597837,((Sminthopsis_crassicaudata:12.593015,(Sminthopsis_macroura:6.643565,(Sminthopsis_virginiae:4.560965,(Sminthopsis_butleri:3.569477,Sminthopsis_douglasi:3.569477):0.991488):2.082600):5.949450):1.476888,((Sminthopsis_aitkeni:10.609179,Sminthopsis_griseoventer:10.609179):3.271906,(Sminthopsis_granulipes:13.191677,(Sminthopsis_longicaudata:12.996138,((Sminthopsis_hirtipes:10.609129,(Sminthopsis_psammophila:10.108791,(Sminthopsis_ooldea:9.617658,Sminthopsis_youngsoni:9.617658):0.491134):0.500338):1.987708,(Sminthopsis_archeri:10.014226,((Sminthopsis_murina:7.199436,Sminthopsis_gilberti:7.199436):0.742302,(Sminthopsis_leucopus:0.733527,Sminthopsis_dolichura:0.733527):7.208211):2.072488):2.582611):0.399300):0.195540):0.689408):0.188817):0.117016):0.790255):5.844455):4.361484,(((Phascogale_calura:3.767682,Phascogale_tapoatafa:3.767682):7.825390,((Paramurexia_rothschildi:7.527015,(Murexechinus_melanurus:7.043049,(Murexia_longicaudata:6.048247,(Micromurexia_habbema:3.470325,Phascomurexia_naso:3.470325):2.577922):0.994802):0.483967):2.580942,((Antechinus_minimus:7.641655,Antechinus_swainsonii:7.641655):1.975941,(Antechinus_godmani:8.427849,((Antechinus_stuartii:3.073716,Antechinus_adustus:3.073716):4.259576,(Antechinus_leo:5.047339,(Antechinus_bellus:4.362694,Antechinus_flavipes:4.362694):0.684645):2.285952):1.094557):1.189747):0.490362):1.485115):1.395502,((Pseudantechinus_ningbing:7.535463,(Myoictis_melas:3.470325,Myoictis_wallacii:3.470325):4.065138):0.495458,((Dasykaluta_rosamondae:6.940649,Parantechinus_apicalis:6.940649):1.046297,((Dasyuroides_byrnei:6.444889,Dasycercus_cristicauda:6.444889):1.492438,((Pseudantechinus_woolleyae:4.065138,(Pseudantechinus_macdonnellensis:2.280400,Pseudantechinus_mimulus:2.280400):1.784738):3.157854,(Pseudantechinus_bilarni:6.940370,((Neophascogale_lorentzi:4.065138,(Phascolosorex_doriae:2.089631,Phascolosorex_dorsalis:2.089631):1.975507):1.282920,(Sarcophilus_harrisii:4.759047,(Dasyurus_hallucatus:4.665025,(Dasyurus_maculatus:4.454191,(Dasyurus_viverrinus:2.379502,(Dasyurus_albopunctatus:2.081038,(Dasyurus_geoffroii:1.383371,Dasyurus_spartacus:1.383371):0.697667):0.298464):2.074689):0.210834):0.094022):0.589010):1.592312):0.282622):0.714334):0.049620):0.043975):4.957653):12.194538):5.057856):25.085499):7.831347,(Dromiciops_gliroides:63.064467,((Phascolarctos_cinereus:36.487960,(Vombatus_ursinus:18.343144,(Lasiorhinus_krefftii:12.195712,Lasiorhinus_latifrons:12.195712):6.147432):18.144815):17.053635,((((Burramys_parvus:32.323496,(Cercartetus_caudatus:19.929455,(Cercartetus_concinnus:14.178689,(Cercartetus_nanus:6.491490,Cercartetus_lepidus:6.491490):7.687199):5.750766):12.394041):6.742158,(((Phalanger_matanim:6.940649,Phalanger_ornatus:6.940649):11.798990,(Wyulda_squamicaudata:13.087923,(Trichosurus_caninus:7.337183,(Trichosurus_arnhemensis:4.267111,(Trichosurus_vulpecula:3.872981,Trichosurus_johnstonii:3.872981):0.394130):3.070072):5.750739):5.651717):6.742251,((Ailurops_ursinus:6.940649,Ailurops_melanotis:6.940649):18.442191,((Spilocuscus_rufoniger:7.436344,(Spilocuscus_maculatus:5.254964,Spilocuscus_kraemeri:5.254964):2.181380):10.807526,((Strigocuscus_celebensis:4.957607,Phalanger_gymnotis:4.957607):8.824401,(Strigocuscus_pelengensis:13.583470,(Phalanger_lullulae:10.609193,(Phalanger_sericeus:8.626153,((Phalanger_carmelitae:4.954434,Phalanger_vestitus:4.954434):3.473418,(Phalanger_mimicus:5.453301,(Phalanger_orientalis:4.582018,Phalanger_intercastellanus:4.582018):0.871283):2.974551):0.198301):1.983040):2.974277):0.198537):4.461863):7.138970):0.099051):13.583763):5.448553,(((Tarsipes_rostratus:28.654867,(Acrobates_pygmaeus:11.002615,Distoechurus_pennatus:11.002615):17.652252):3.470247,((Gymnobelideus_leadbeateri:25.680303,((Dactylopsila_palpator:2.417626,Dactylopsila_megalura:2.417626):13.843224,(Dactylopsila_trivirgata:6.851115,Dactylopsila_tatei:6.851115):9.409736):9.419453):2.677108,((Petaurus_breviceps:5.354215,Petaurus_biacensis:5.354215):0.198205,(Petaurus_australis:4.597238,(Petaurus_gracilis:3.946585,(Petaurus_norfolcensis:3.896976,Petaurus_abidi:3.896976):0.049609):0.650653):0.955182):22.804990):3.767703):0.106465,(((Hemibelideus_lemuroides:6.841497,Petauroides_volans:6.841497):15.662343,(Petropseudes_dahli:22.310056,(Pseudochirops_corinnae:22.206627,((Pseudochirops_albertisii:6.841497,Pseudochirops_coronatus:6.841497):15.270717,(Pseudochirops_archeri:21.912621,Pseudochirops_cupreus:21.912621):0.199593):0.094413):0.103429):0.193785):4.663621,(Pseudocheirus_peregrinus:20.821725,((Pseudochirulus_canescens:7.893501,Pseudochirulus_mayeri:7.893501):11.446759,((Pseudochirulus_forbesi:6.742246,Pseudochirulus_larvatus:6.742246):9.228010,(Pseudochirulus_caroli:10.708364,(Pseudochirulus_cinereus:6.841497,Pseudochirulus_herbertensis:6.841497):3.866867):5.261891):3.370005):1.481464):6.345736):5.064117):12.282628):0.896998,(Hypsiprymnodon_moschatus:34.801912,(Aepyprymnus_rufescens:24.490082,((Potorous_longipes:17.450709,(Potorous_tridactylus:7.337258,Potorous_gilbertii:7.337258):10.113451):3.174913,((Bettongia_lesueur:5.746064,(Bettongia_gaimardi:5.417078,(Bettongia_penicillata:4.569823,Bettongia_tropica:4.569823):0.847255):0.328987):14.855942,(Lagostrophus_fasciatus:18.045353,(((Dorcopsulus_macleayi:3.172868,Dorcopsulus_vanheurni:3.172868):4.560915,(Dorcopsis_luctuosa:6.444814,(Dorcopsis_muelleri:3.279060,(Dorcopsis_hageni:0.365574,Dorcopsis_atrata:0.365574):2.913486):3.165754):1.288969):6.345480,((Dendrolagus_bennettianus:9.815691,(Dendrolagus_lumholtzi:8.435457,(Dendrolagus_inustus:7.236277,(Dendrolagus_ursinus:6.836663,((Dendrolagus_scottae:3.767682,(Dendrolagus_dorianus:2.374991,Dendrolagus_stellarum:2.374991):1.392691):2.867480,((Dendrolagus_goodfellowi:2.379552,Dendrolagus_pulcherrimus:2.379552):2.376478,(Dendrolagus_matschiei:2.379552,Dendrolagus_spadix:2.379552):2.376478):1.879131):0.201502):0.399613):1.199180):1.380235):1.090673,(((Lagorchestes_conspicillatus:2.280400,Lagorchestes_hirsutus:2.280400):8.137541,(Setonix_brachyurus:10.308468,((Onychogalea_fraenata:0.198304,Onychogalea_unguifera:0.198304):10.017148,(Wallabia_bicolor:10.117264,(((Macropus_fuliginosus:2.974564,Macropus_giganteus:2.974564):6.354032,(Macropus_bernardus:8.137267,(Macropus_robustus:7.932104,(Macropus_antilopinus:4.263443,Macropus_rufus:4.263443):3.668662):0.205162):1.191329):0.680880,((Macropus_irma:4.591537,(Macropus_dorsalis:2.974564,Macropus_parma:2.974564):1.616973):5.320277,((Macropus_agilis:9.716909,Macropus_eugenii:9.716909):0.007288,(Macropus_parryi:9.518505,Macropus_rufogriseus:9.518505):0.205691):0.187617):0.097663):0.107788):0.098188):0.093016):0.109473):0.396113,((Thylogale_billardierii:5.948930,((Thylogale_stigmatica:2.280400,Thylogale_thetis:2.280400):2.974425,(Thylogale_brunii:3.566039,(Thylogale_browni:0.173814,Thylogale_lanatus:0.173814):3.392226):1.688786):0.694105):4.669199,((Petrogale_brachyotis:0.585725,(Petrogale_burbidgei:0.397600,Petrogale_concinna:0.397600):0.188125):8.829403,(((Petrogale_lateralis:2.478803,Petrogale_purpureicollis:2.478803):5.940759,(Petrogale_persephone:7.015740,(Petrogale_rothschildi:5.682310,Petrogale_xanthopus:5.682310):1.333431):1.403822):0.908015,((Petrogale_assimilis:9.022745,Petrogale_godmani:9.022745):0.098081,(Petrogale_inornata:5.955408,(Petrogale_penicillata:3.068957,Petrogale_herberti:3.068957):2.886451):3.165419):0.206752):0.087550):1.203001):0.195925):0.092311):3.172900):3.966090):2.556653):0.023615):3.864461):10.311829):10.609293):8.130390):9.522873):0.093347):2.083710):7.634724):8.923752):108.200000,((((Elephas_maximus:17.626279,(Loxodonta_africana:13.378391,Loxodonta_cyclotis:13.378391):4.247887):48.782238,((Dugong_dugon:31.400000,(Trichechus_inunguis:21.113773,(Trichechus_manatus:14.256275,Trichechus_senegalensis:14.256275):6.857498):10.286227):32.433189,(Procavia_capensis:12.293151,(Heterohyrax_brucei:12.207189,(Dendrohyrax_arboreus:12.022067,Dendrohyrax_dorsalis:12.022067):0.185122):0.085962):51.540037):2.575328):14.491483,(Orycteropus_afer:80.715383,(((Rhynchocyon_petersi:20.518776,(Rhynchocyon_cirnei:0.935913,Rhynchocyon_chrysopygus:0.935913):19.582863):21.603486,(Petrodromus_tetradactylus:19.707528,(Macroscelides_proboscideus:18.620563,(Elephantulus_rozeti:18.439772,((Elephantulus_edwardii:8.135233,Elephantulus_myurus:8.135233):5.333007,((Elephantulus_brachyrhynchus:7.146290,(Elephantulus_fuscipes:4.338701,Elephantulus_fuscus:4.338701):2.807590):2.711417,((Elephantulus_intufi:4.519574,Elephantulus_rupestris:4.519574):4.420957,(Elephantulus_revoili:4.519574,Elephantulus_rufescens:4.519574):4.420957):0.917177):3.610533):4.971532):0.180791):1.086964):22.414735):36.969955,(((Calcochloris_obtusirostris:17.258401,(Chrysochloris_visagiei:17.174322,(Chrysochloris_asiatica:1.192806,Chrysochloris_stuhlmanni:1.192806):15.981515):0.084079):7.870214,((Chrysospalax_trevelyani:10.846978,Chrysospalax_villosus:10.846978):14.192575,(((Carpitalpa_arendsi:3.042125,Calcochloris_leucorhinus:3.042125):21.905797,(Calcochloris_tytonis:20.274749,(Chlorotalpa_duthieae:2.284283,Chlorotalpa_sclateri:2.284283):17.990466):4.673173):0.010612,((Neamblysomus_gunningi:10.304629,Neamblysomus_julianae:10.304629):14.637846,(Amblysomus_hottentotus:20.699559,(Amblysomus_marleyi:0.942693,(Amblysomus_corriae:0.607973,Amblysomus_septentrionalis:0.607973):0.334720):19.756866):4.242916):0.016060):0.081019):0.089061):48.720963,(((Limnogale_mergulus:0.330019,Geogale_aurita:0.330019):25.259303,(Potamogale_velox:20.247662,(Micropotamogale_lamottei:12.654808,Micropotamogale_ruwenzorii:12.654808):7.592854):5.341661):26.114371,((Tenrec_ecaudatus:28.103435,((Setifer_setosus:12.474025,Echinops_telfairi:12.474025):6.766887,(Hemicentetes_semispinosus:12.474025,Hemicentetes_nigriceps:12.474025):6.766887):8.862523):19.896625,((Oryzorictes_tetradactylus:12.112459,Oryzorictes_hova:12.112459):30.913694,((Microgale_drouhardi:13.649024,(Microgale_taiva:0.305794,Microgale_cowani:0.305794):13.343229):0.180741,((Microgale_dobsoni:4.697555,(Microgale_dryas:4.459916,Microgale_pusilla:4.459916):0.237639):5.137075,((Microgale_thomasi:4.318092,(Microgale_longicaudata:0.843714,Microgale_brevicaudata:0.843714):3.474377):0.166333,(Microgale_gracilis:1.735087,(Microgale_principula:0.792553,(Microgale_talazaci:0.398084,Microgale_parvula:0.398084):0.394468):0.942535):2.749338):5.350205):3.995135):29.196388):4.973907):3.703633):22.145884):5.242641):1.623166):0.184617):20.400000,(((Cyclopes_didactylus:45.862590,(Myrmecophaga_tridactyla:15.318059,(Tamandua_tetradactyla:13.483550,Tamandua_mexicana:13.483550):1.834509):30.544531):19.537410,(((Calyptophractus_retusus:10.273159,Chlamyphorus_truncatus:10.273159):22.114706,((Choloepus_didactylus:4.311096,Choloepus_hoffmanni:4.311096):24.123795,(Bradypus_torquatus:13.300191,(Bradypus_tridactylus:1.008980,Bradypus_variegatus:1.008980):12.291211):15.134700):3.952974):20.017188,(((Dasypus_pilosus:7.053504,Dasypus_sabanicola:7.053504):2.852692,((Dasypus_kappleri:5.042974,Dasypus_septemcinctus:5.042974):3.778080,(Dasypus_hybridus:1.811578,Dasypus_novemcinctus:1.811578):7.009476):1.085143):26.972431,(((Euphractus_sexcinctus:7.154494,Zaedyus_pichiy:7.154494):0.185744,(Chaetophractus_nationi:7.154494,(Chaetophractus_vellerosus:2.317811,Chaetophractus_villosus:2.317811):4.836683):0.185744):22.470398,(Priodontes_maximus:20.362946,((Tolypeutes_matacus:8.162006,Tolypeutes_tricinctus:8.162006):11.008507,(Cabassous_tatouay:16.327016,(Cabassous_centralis:4.017239,(Cabassous_unicinctus:2.444392,Cabassous_chacoensis:2.444392):1.572847):12.309778):2.843497):1.192433):9.447689):7.067992):15.526426):12.994947):35.242560,((((Solenodon_cubanus:38.716484,Solenodon_paradoxus:38.716484):40.149921,(((Uropsilus_gracilis:18.927987,(Uropsilus_andersoni:14.328445,(Uropsilus_soricipes:4.387677,Uropsilus_investigator:4.387677):9.940768):4.599542):39.672238,((Desmana_moschata:8.989394,Galemys_pyrenaicus:8.989394):30.395960,((Condylura_cristata:38.624530,((Neurotrichus_gibbsii:33.936607,(Dymecodon_pilirostris:12.802729,Urotrichus_talpoides:12.802729):21.133879):3.530518,(Scapanulus_oweni:28.774346,(Parascalops_breweri:28.487627,(Scalopus_aquaticus:23.516607,(Scapanus_latimanus:14.052554,(Scapanus_townsendii:7.838797,Scapanus_orarius:7.838797):6.213757):9.464053):4.971020):0.286719):8.692780):1.157404):0.668753,(Scaptonyx_fusicaudus:39.089455,((Scaptochirus_moschatus:8.316779,Mogera_uchidai:8.316779):29.825880,(Parascaptor_leucura:32.502474,((Talpa_caucasica:13.554933,((Talpa_caeca:6.549682,Talpa_levantis:6.549682):5.706356,((Talpa_europaea:3.756072,Talpa_romana:3.756072):7.750658,((Talpa_davidiana:2.461508,Talpa_altaica:2.461508):3.392711,(Talpa_stankovici:2.390480,Talpa_occidentalis:2.390480):3.463739):5.652511):0.749307):1.298896):14.263311,((Mogera_wogura:14.052506,(Mogera_tokudae:11.342241,(Mogera_imaizumii:5.307217,Mogera_insularis:5.307217):6.035024):2.710265):10.513131,(Euroscaptor_longirostris:18.156119,(Euroscaptor_parvidens:7.544552,((Euroscaptor_mizura:2.540757,Euroscaptor_grandis:2.540757):0.751673,(Euroscaptor_micrura:2.870660,Euroscaptor_klossi:2.870660):0.421771):4.252121):10.611567):6.409519):3.252606):4.684230):5.640185):0.946796):0.203828):0.092072):19.214871):18.832233,((((Echinosorex_gymnura:17.494115,(Podogymnura_aureospinula:12.331917,Podogymnura_truei:12.331917):5.162198):27.627168,((Hylomys_suillus:13.000995,Hylomys_parvus:13.000995):11.853936,(Neotetracus_sinensis:13.000995,Neohylomys_hainanensis:13.000995):11.853936):20.266352):14.060704,(((Hemiechinus_auritus:8.125682,Hemiechinus_collaris:8.125682):8.890356,(Paraechinus_hypomelas:12.905431,(Paraechinus_aethiopicus:7.743201,Paraechinus_micropus:7.743201):5.162230):4.110607):0.286629,((Mesechinus_dauuricus:8.317257,Mesechinus_hughi:8.317257):8.024923,(((Erinaceus_concolor:5.257794,Erinaceus_roumanicus:5.257794):2.198618,(Erinaceus_amurensis:5.257794,Erinaceus_europaeus:5.257794):2.198618):4.595479,(Atelerix_frontalis:11.853792,(Atelerix_algirus:9.655126,(Atelerix_albiventris:5.257794,Atelerix_sclateri:5.257794):4.397332):2.198666):0.198099):4.290288):0.960487):41.879319):12.897163,(((((Megasorex_gigas:10.419992,(Notiosorex_crawfordi:6.118160,Notiosorex_evotis:6.118160):4.301832):3.847189,(Anourosorex_yamashinai:13.102853,(Anourosorex_squamipes:2.563254,(Anourosorex_assamensis:0.382385,Anourosorex_schmidi:0.382385):2.180869):10.539599):1.164328):19.000019,((Neomys_teres:10.133108,(Neomys_anomalus:9.844502,Neomys_fodiens:9.844502):0.288605):19.501493,(Nectogale_elegans:25.968285,((Chimarrogale_himalayica:16.442429,((Chimarrogale_styani:0.137467,Chimarrogale_phaeura:0.137467):5.829421,(Chimarrogale_platycephalus:4.752695,(Chimarrogale_sumatrana:3.139763,Chimarrogale_hantu:3.139763):1.612932):1.214194):10.475540):8.470370,((Soriculus_nigrescens:6.213757,Chodsigoa_parca:6.213757):16.630897,((Episoriculus_caudatus:14.530497,((Episoriculus_macrurus:10.247919,Episoriculus_leucops:10.247919):2.144463,(Chodsigoa_sodalis:6.500450,Episoriculus_fumidus:6.500450):5.891932):2.138115):1.018310,((Chodsigoa_lamula:6.500450,Chodsigoa_parva:6.500450):8.030085,(Chodsigoa_hypsibia:2.564274,(Chodsigoa_salenskii:1.624658,Chodsigoa_smithii:1.624658):0.939616):11.966261):1.018272):7.295846):2.068145):1.055487):3.666315):3.632600):6.884100,(((Blarina_hylophaga:11.471479,(Blarina_brevicauda:9.750723,(Blarina_carolinensis:5.640179,Blarina_peninsulae:5.640179):4.110543):1.720757):13.000914,(((Cryptotis_goodwini:15.174328,(Cryptotis_parva:8.125618,(Cryptotis_tropicalis:6.610003,Cryptotis_orophila:6.610003):1.515615):7.048710):1.404246,(Cryptotis_meridensis:16.153569,((Cryptotis_griseoventris:8.030022,(Cryptotis_goldmani:1.186732,Cryptotis_alticola:1.186732):6.843290):7.360868,((Cryptotis_phillipsii:1.090753,Cryptotis_nelsoni:1.090753):10.661908,(Cryptotis_mexicana:3.448762,(Cryptotis_obscura:1.143905,Cryptotis_peregrina:1.143905):2.304858):8.303899):3.638229):0.762679):0.425006):7.696304,(((Cryptotis_squamipes:5.162198,Cryptotis_montivaga:5.162198):6.461542,(Cryptotis_gracilis:5.162198,Cryptotis_endersi:5.162198):6.461542):3.011635,((Cryptotis_hondurensis:6.186798,Cryptotis_magna:6.186798):7.460438,((Cryptotis_thomasi:8.125618,(Cryptotis_medellinia:3.017018,Cryptotis_equatoris:3.017018):5.108600):2.688408,(Cryptotis_merriami:10.228656,(Cryptotis_mera:4.837680,(Cryptotis_mayensis:2.232555,Cryptotis_nigrescens:2.232555):2.605125):5.390976):0.585370):2.833211):0.988138):9.639504):0.197514):8.125664,((Blarinella_wardi:9.081517,(Blarinella_quadraticauda:5.353295,Blarinella_griselda:5.353295):3.728222):23.325338,((Sorex_arizonae:8.125618,(Sorex_trowbridgii:1.893379,Sorex_merriami:1.893379):6.232239):19.310228,((((Sorex_cinereus:3.210887,Sorex_tenellus:3.210887):5.786760,((Sorex_monticolus:3.728158,Sorex_neomexicanus:3.728158):4.301832,(Sorex_vagrans:0.276178,Sorex_pacificus:0.276178):7.753812):0.967657):2.562508,((Sorex_palustris:5.640179,Sorex_bendirii:5.640179):4.653498,(Sorex_dispar:6.354026,((Sorex_leucogaster:3.886012,(Sorex_fumeus:1.717578,(Sorex_haydeni:1.232523,Sorex_preblei:1.232523):0.485055):2.168434):2.240474,((Sorex_ornatus:3.622333,Sorex_ugyunak:3.622333):1.159487,((Sorex_bairdi:0.509815,Sorex_hoyi:0.509815):3.588365,(Sorex_longirostris:3.086182,(Sorex_nanus:2.934072,(Sorex_jacksoni:1.754956,Sorex_portenkoi:1.754956):1.179116):0.152110):1.011998):0.683641):1.344665):0.227541):3.939652):1.266477):11.382660,(Sorex_alpinus:22.751633,(((Sorex_minutissimus:1.782010,Sorex_hosonoi:1.782010):9.684188,(Sorex_gracillimus:10.519603,(Sorex_minutus:10.329271,(Sorex_buchariensis:2.516667,Sorex_volnuchini:2.516667):7.812604):0.190332):0.946594):7.746260,(((Sorex_isodon:8.508067,Sorex_unguiculatus:8.508067):7.748899,(Sorex_roboratus:10.993506,(Sorex_caecutiens:10.796450,Sorex_shinto:10.796450):0.197056):5.263460):1.619313,((Sorex_mirabilis:4.998091,(Sorex_excelsus:2.606910,Sorex_raddei:2.606910):2.391181):10.476109,(Sorex_samniticus:10.802194,((Sorex_arcticus:3.349788,Sorex_maritimensis:3.349788):4.961245,((Sorex_tundrensis:2.963484,Sorex_asper:2.963484):4.209856,((Sorex_satunini:2.581099,Sorex_daphaenodon:2.581099):3.154533,(Sorex_coronatus:4.489702,(Sorex_granarius:2.486459,(Sorex_araneus:2.016507,Sorex_antinorii:2.016507):0.469951):2.003243):1.245930):1.437708):1.137693):2.491161):4.672006):2.402078):1.336179):3.539176):0.191181):4.493032):4.971008):0.191202):7.553243):4.396119,(((Myosorex_babaulti:10.673112,(Myosorex_varius:5.309751,(Myosorex_cafer:0.104232,(Myosorex_blarina:0.085941,Myosorex_rumpii:0.085941):0.018291):5.205519):5.363361):5.960621,(Myosorex_schalleri:14.785572,((Myosorex_okuensis:4.512048,Myosorex_eisentrauti:4.512048):3.098243,(Myosorex_longicaudatus:3.727537,(Myosorex_tenuis:1.335990,(Myosorex_sclateri:0.548340,Myosorex_geata:0.548340):0.787649):2.391547):3.882753):7.175282):1.848160):0.190739,(((Sylvisorex_vulcanorum:12.854191,(Sylvisorex_granti:4.787938,Sylvisorex_camerunensis:4.787938):8.066253):3.771197,((Sylvisorex_morio:5.674785,Sylvisorex_oriundus:5.674785):8.465837,(Sylvisorex_lunaris:12.611058,((Sylvisorex_isabellae:0.781404,Sylvisorex_howelli:0.781404):7.566405,(Suncus_megalura:4.138872,(Sylvisorex_ollula:2.535404,Sylvisorex_johnstoni:2.535404):1.603468):4.208937):4.263249):1.529564):2.484766):0.043252,(((Surdisorex_norae:5.448987,Surdisorex_polulus:5.448987):7.493578,((Feroculus_feroculus:6.735808,(Congosorex_polli:1.094386,Ruwenzorisorex_suncoides:1.094386):5.641422):5.500566,((Suncus_stoliczkanus:6.533622,(Suncus_lixus:4.015043,Suncus_aequatorius:4.015043):2.518579):3.032055,(((Suncus_hosei:1.105762,Suncus_mertensi:1.105762):7.849281,(Suncus_zeylanicus:6.349742,(Suncus_infinitesimus:2.689633,(Suncus_madagascariensis:0.577497,Suncus_ater:0.577497):2.112136):3.660110):2.605301):0.396674,((Suncus_dayi:4.776754,(Suncus_remyi:4.601335,Suncus_fellowesgordoni:4.601335):0.175419):1.838483,(Suncus_malayanus:5.646259,(Suncus_varilla:5.634013,(Suncus_etruscus:5.615930,(Suncus_murinus:3.833314,Suncus_montanus:3.833314):1.782615):0.018084):0.012246):0.968978):2.736480):0.213959):2.670697):0.706191):3.176963,((Scutisorex_somereni:7.025809,(Diplomesodon_pulchellum:5.594412,(Paracrocidura_maxima:3.624628,(Paracrocidura_schoutedeni:1.510325,Paracrocidura_graueri:1.510325):2.114302):1.969785):1.431396):4.929057,(Solisorex_pearsoni:11.596945,((((Crocidura_miya:5.157036,(Crocidura_erica:0.485916,Crocidura_obscurior:0.485916):4.671120):4.833281,(Crocidura_zaphiri:9.332580,((Crocidura_mindorus:1.771399,Crocidura_littoralis:1.771399):6.967516,(((Crocidura_elgonius:4.029095,(Crocidura_maxi:2.749348,Crocidura_wimmeri:2.749348):1.279747):3.034022,(Crocidura_grandiceps:5.058591,((Crocidura_pasha:0.842872,Crocidura_fuscomurina:0.842872):2.506725,(Crocidura_pitmani:2.778314,Crocidura_cyanea:2.778314):0.571283):1.708993):2.004527):0.321187,((Crocidura_lea:6.616862,(Crocidura_goliath:3.291985,(Crocidura_hirta:1.080238,Crocidura_allex:1.080238):2.211747):3.324878):0.364779,(Crocidura_smithii:6.180728,((Crocidura_sibirica:4.952555,(Crocidura_serezkyensis:3.721753,Crocidura_arispa:3.721753):1.230802):0.462331,(Crocidura_ludia:4.692223,(Crocidura_zimmeri:3.136545,(Crocidura_paradoxura:1.352113,Crocidura_grayi:1.352113):1.784432):1.555678):0.722663):0.765842):0.800913):0.402663):1.354610):0.593666):0.657736):1.192061,((Crocidura_stenocephala:10.340904,((Crocidura_zimmermanni:3.526928,Crocidura_floweri:3.526928):1.319666,((Crocidura_crossei:3.728158,Crocidura_jouvenetae:3.728158):0.199844,((Crocidura_mariquensis:0.442802,Crocidura_poensis:0.442802):2.621190,((Crocidura_pergrisea:2.117648,Crocidura_theresae:2.117648):0.292445,(Crocidura_bottegi:2.226078,(Crocidura_montis:2.158563,(Crocidura_arabica:0.441464,Crocidura_elongata:0.441464):1.717100):0.067515):0.184015):0.653898):0.864011):0.918592):5.494310):0.604351,((((Crocidura_horsfieldii:4.188550,Crocidura_wuchihensis:4.188550):3.267862,(Crocidura_watasei:1.829139,Crocidura_indochinensis:1.829139):5.627274):1.553874,((Crocidura_attenuata:5.921168,(Crocidura_trichura:0.356861,Crocidura_tanakae:0.356861):5.564308):0.440503,(Crocidura_nanilla:5.752146,(Crocidura_negrina:3.449878,(Crocidura_nigrofusca:3.041968,Crocidura_lucina:3.041968):0.407909):2.302269):0.609525):2.648615):1.895674,((Crocidura_grandis:4.401347,Crocidura_dolichura:4.401347):6.205588,((Crocidura_jacksoni:3.561470,(Crocidura_sicula:1.848067,Crocidura_dhofarensis:1.848067):1.713404):3.864776,(Crocidura_lusitania:6.936656,(Crocidura_gracilipes:6.222628,((Crocidura_jenkinsi:2.733575,Crocidura_yankariensis:2.733575):3.242004,(Crocidura_usambarae:1.480117,Crocidura_beccarii:1.480117):4.495462):0.247049):0.714028):0.489591):3.180688):0.299025):0.039295):0.237122):0.199857,(((Crocidura_hispida:3.133295,(Crocidura_nigricans:0.004684,Crocidura_fumosa:0.004684):3.128611):7.790614,((((Crocidura_lanosa:2.747245,Crocidura_mutesae:2.747245):0.961947,(Crocidura_flavescens:1.747627,(Crocidura_voi:0.575394,Crocidura_buettikoferi:0.575394):1.172233):1.961565):6.329141,((Crocidura_greenwoodi:2.689218,Crocidura_macarthuri:2.689218):7.058789,((Crocidura_harenna:4.723053,(Crocidura_turba:3.452459,(Crocidura_nana:1.629151,Crocidura_bottegoides:1.629151):1.823307):1.270594):3.239375,(Crocidura_aleksandrisi:6.427438,(Crocidura_desperata:5.335514,(Crocidura_foxi:1.842331,Crocidura_levicula:1.842331):3.493183):1.091924):1.534989):1.785580):0.290326):0.708036,(((Crocidura_lamottei:1.724939,Crocidura_batesi:1.724939):2.974401,(Crocidura_zarudnyi:2.268722,(Crocidura_congobelgica:1.886114,Crocidura_baileyi:1.886114):0.382608):2.430618):5.005167,((Crocidura_ichnusae:6.998793,(Crocidura_lasiura:6.311360,Crocidura_crenata:6.311360):0.687433):2.017684,((Crocidura_beatus:7.732858,(Crocidura_fischeri:5.827022,(Crocidura_thomensis:1.481678,(Crocidura_grassei:1.086929,Crocidura_olivieri:1.086929):0.394749):4.345344):1.905836):0.412813,(Crocidura_maurisca:2.849093,(Crocidura_niobe:1.322885,(Crocidura_kivuana:0.584476,(Crocidura_monticola:0.042349,Crocidura_phaeura:0.042349):0.542126):0.738409):1.526209):5.296577):0.870806):0.688030):1.041862):0.177540):0.334603,((Crocidura_tansaniana:8.292593,(Crocidura_somalica:5.742371,Crocidura_attila:5.742371):2.550221):2.607010,(((Crocidura_longipes:4.805369,(Crocidura_leucodon:3.728158,Crocidura_caspica:3.728158):1.077210):2.566058,(Crocidura_nicobarica:6.405698,((Crocidura_orii:1.949494,Crocidura_planiceps:1.949494):2.067709,(Crocidura_silacea:1.820471,(Crocidura_fulvastra:1.656588,Crocidura_tarella:1.656588):0.163884):2.196732):2.388495):0.965729):3.450443,((((Crocidura_monax:0.884552,Crocidura_nimbae:0.884552):5.730326,(Crocidura_malayana:3.728158,Crocidura_negligens:3.728158):2.886720):4.020040,(Crocidura_orientalis:10.414488,((Crocidura_baluensis:2.607483,Crocidura_fuliginosa:2.607483):4.280163,((Crocidura_foetida:2.225863,Crocidura_lepidura:2.225863):2.108949,(Crocidura_vosmaeri:2.220605,Crocidura_brunnea:2.220605):2.114207):2.552834):3.526842):0.220430):0.163992,(((Crocidura_russula:0.363361,Crocidura_armenica:0.363361):9.374203,(((Crocidura_andamanensis:3.056212,Crocidura_glassi:3.056212):4.269807,(Crocidura_maquassiensis:5.411035,(Crocidura_nigripes:3.307630,(Crocidura_palawanensis:1.317125,Crocidura_ansellorum:1.317125):1.990505):2.103404):1.914984):1.222020,(Crocidura_muricauda:7.205207,((Crocidura_hildegardeae:3.728158,Crocidura_virgata:3.728158):3.172756,(Crocidura_xantippe:6.411848,((Crocidura_ultima:2.421931,Crocidura_douceti:2.421931):3.344339,(Crocidura_latona:2.960712,(Crocidura_tarfayensis:2.768946,Crocidura_cinderella:2.768946):0.191766):2.805559):0.645577):0.489066):0.304292):1.342832):1.189525):0.947552,((Crocidura_vorax:5.921901,(Crocidura_rapax:2.197567,Crocidura_pullata:2.197567):3.724335):3.643592,(((Crocidura_whitakeri:2.615418,(Crocidura_nigeriae:2.106941,Crocidura_viaria:2.106941):0.508476):3.368744,(Crocidura_eisentrauti:4.015855,(Crocidura_manengubae:2.571476,(Crocidura_parvipes:0.997451,Crocidura_dsinezumi:0.997451):1.574024):1.444380):1.968306):3.337723,(((Crocidura_suaveolens:3.728158,Crocidura_shantungensis:3.728158):1.572903,(Crocidura_susiana:2.211715,(Crocidura_selina:0.217004,Crocidura_caliginea:0.217004):1.994711):3.089346):2.910049,(Crocidura_canariensis:5.711043,((Crocidura_macmillani:1.284145,(Crocidura_thalia:0.229240,Crocidura_religiosa:0.229240):1.054905):4.401075,(((Crocidura_raineyi:1.847876,Crocidura_rhoditis:1.847876):3.509243,(Crocidura_denti:2.239916,(Crocidura_tenuis:0.976707,Crocidura_telfordi:0.976707):1.263209):3.117203):0.120633,(Crocidura_roosevelti:4.174765,(Crocidura_polia:3.994729,(Crocidura_luna:3.702666,(Crocidura_picea:1.379741,Crocidura_macowi:1.379741):2.322925):0.292062):0.180036):1.302987):0.207468):0.025824):2.500066):1.110775):0.243608):1.119622):0.113795):0.022960):0.077733):0.358910):0.123722):0.214711):0.357920):4.164662):0.549113):0.155832):27.722948):27.531729):5.353310):1.433946):5.733595,((((((Manis_javanica:7.743201,Manis_culionensis:7.743201):7.932769,(Manis_crassicaudata:7.743201,Manis_pentadactyla:7.743201):7.932769):2.487176,((Manis_temminckii:14.707006,Manis_tetradactyla:14.707006):0.970684,(Manis_tricuspis:0.421579,Manis_gigantea:0.421579):15.256111):2.485455):59.269267,((((Proteles_cristata:24.090185,(Hyaena_hyaena:17.972032,(Hyaena_brunnea:15.840491,Crocuta_crocuta:15.840491):2.131542):6.118152):14.052358,(Acinonyx_jubatus:16.537770,((Puma_yagouaroundi:12.140629,Puma_concolor:12.140629):2.577552,((Prionailurus_planiceps:9.846300,(Prionailurus_rubiginosus:7.734932,(Prionailurus_viverrinus:7.360848,(Prionailurus_bengalensis:4.018389,Prionailurus_iriomotensis:4.018389):3.342459):0.374084):2.111368):4.684024,((Leptailurus_serval:8.990807,(Caracal_caracal:8.795668,(Felis_manul:7.073959,((Felis_bieti:2.389906,Felis_chaus:2.389906):2.485407,((Felis_margarita:3.440127,Felis_nigripes:3.440127):1.336866,(Felis_silvestris:2.284751,Felis_catus:2.284751):2.492242):0.098321):2.198646):1.721709):0.195139):1.811328,(((Leopardus_pardalis:5.926968,Leopardus_wiedii:5.926968):3.058985,((Leopardus_guigna:7.269139,(Leopardus_geoffroyi:2.293832,Leopardus_tigrinus:2.293832):4.975307):0.193460,(Leopardus_jacobitus:5.156797,(Leopardus_braccatus:4.113156,(Leopardus_pajeros:1.764038,Leopardus_colocolo:1.764038):2.349119):1.043640):2.305802):1.523354):1.712295,((Profelis_aurata:7.456476,(Catopuma_badia:6.596142,Catopuma_temminckii:6.596142):0.860334):3.147784,((Lynx_rufus:8.508067,(Lynx_pardinus:5.162198,(Lynx_canadensis:3.441465,Lynx_lynx:3.441465):1.720733):3.345869):1.911760,(Pardofelis_marmorata:7.928398,(Neofelis_nebulosa:7.838702,(Uncia_uncia:5.834698,(Panthera_tigris:5.730565,(Panthera_onca:5.635718,(Panthera_leo:5.544487,Panthera_pardus:5.544487):0.091231):0.094847):0.104133):2.004003):0.089697):2.491428):0.184434):0.093987):0.103887):3.728189):0.187858):1.819589):21.604773):2.103047,((((Mungotictis_decemlineata:0.682653,Salanoia_concolor:0.682653):14.803845,(Galidia_elegans:11.253209,(Galidictis_fasciata:6.596142,Galidictis_grandidieri:6.596142):4.657067):4.233289):21.900536,((Dologale_dybowskii:17.732627,(Rhynchogale_melleri:4.569597,Atilax_paludinosus:4.569597):13.163031):7.026496,((((Galerella_flavescens:2.490091,Galerella_pulverulenta:2.490091):11.658059,(Galerella_sanguinea:5.745239,Galerella_ochracea:5.745239):8.402911):3.634768,((Herpestes_semitorquatus:14.014488,((Herpestes_ichneumon:2.320981,Herpestes_vitticollis:2.320981):6.282538,(Herpestes_smithii:3.057264,Herpestes_naso:3.057264):5.546256):5.410968):3.479407,((Herpestes_brachyurus:4.962975,Herpestes_fuscus:4.962975):7.464404,(Herpestes_urva:8.771466,(Herpestes_edwardsi:6.022469,Herpestes_javanicus:6.022469):2.748998):3.655913):5.066516):0.289023):1.049216,((Cynictis_penicillata:4.875313,Paracynictis_selousi:4.875313):13.670085,((Bdeogale_nigripes:7.178418,(Bdeogale_crassicauda:6.865150,Bdeogale_jacksoni:6.865150):0.313269):8.508244,(Liberiictis_kuhni:13.238891,(Suricata_suricatta:12.434148,(Ichneumia_albicauda:11.758170,(((Helogale_hirtula:6.494140,Helogale_parvula:6.494140):3.256582,(Mungos_gambianus:4.022117,Mungos_mungo:4.022117):5.728606):0.295297,((Crossarchus_obscurus:3.250177,Crossarchus_platycephalus:3.250177):1.720733,(Crossarchus_ansorgei:4.117809,Crossarchus_alexandri:4.117809):0.853101):5.075110):1.712150):0.675978):0.804743):2.447772):2.858736):0.286735):5.926989):12.627911):1.236151,((Cryptoprocta_ferox:28.487621,(Eupleres_goudotii:10.419992,Fossa_fossana:10.419992):18.067629):9.941692,(((Cynogale_bennettii:14.912873,(Chrotogale_owstoni:14.712200,(Diplogale_hosei:6.472153,Hemigalus_derbyanus:6.472153):8.240047):0.200672):8.985929,(Nandinia_binotata:23.709174,(Arctogalidia_trivirgata:18.832203,(Macrogalidia_musschenbroekii:16.633557,((Arctictis_binturong:6.222456,Paguma_larvata:6.222456):6.006676,(Paradoxurus_hermaphroditus:9.941883,(Paradoxurus_jerdoni:6.022469,Paradoxurus_zeylonensis:6.022469):3.919415):2.287249):4.404425):2.198646):4.876971):0.189627):0.955911,((Civettictis_civetta:14.434875,(Viverricula_indica:11.088994,((Viverra_civettina:4.110543,Viverra_megaspila:4.110543):1.625136,(Viverra_tangalunga:4.206235,Viverra_zibetha:4.206235):1.529444):5.353314):3.345882):5.926786,(Genetta_piscivora:13.383167,(((Prionodon_linsang:3.537061,Prionodon_pardicolor:3.537061):8.699164,(Poiana_richardsonii:4.493024,Poiana_leightoni:4.493024):7.743201):0.853250,((Genetta_victoriae:8.221182,(Genetta_servalina:3.823850,Genetta_cristata:3.823850):4.397332):0.573394,((Genetta_genetta:6.022469,Genetta_tigrina:6.022469):1.435070,((Genetta_johnstoni:6.780005,(Genetta_abyssinica:3.149705,Genetta_thierryi:3.149705):3.630300):0.475887,(Genetta_angolensis:3.919303,(Genetta_pardina:3.725992,(Genetta_poensis:1.311676,Genetta_maculata:1.311676):2.414315):0.193312):3.336589):0.201646):1.337038):4.294899):0.293691):6.978495):4.493051):13.574600):0.193873):1.622405):21.031138,(((Otocyon_megalotis:6.599921,((Urocyon_cinereoargenteus:2.676600,Urocyon_littoralis:2.676600):3.832679,((Vulpes_pallida:3.250177,(Vulpes_bengalensis:0.054203,Vulpes_chama:0.054203):3.195974):3.160532,((Vulpes_cana:1.331178,Vulpes_zerda:1.331178):2.297943,((Vulpes_lagopus:1.437768,(Vulpes_velox:0.869066,Vulpes_macrotis:0.869066):0.568702):0.189922,((Vulpes_corsac:0.864381,Vulpes_ferrilata:0.864381):0.565117,(Vulpes_rueppellii:0.860366,Vulpes_vulpes:0.860366):0.569132):0.198192):2.001431):2.781588):0.098570):0.090642):0.091502,(Nyctereutes_procyonoides:6.031631,((Cerdocyon_thous:3.061088,(Lycalopex_vetulus:0.864748,((Lycalopex_gymnocercus:0.178191,Lycalopex_culpaeus:0.178191):0.583481,(Lycalopex_sechurae:0.718916,(Lycalopex_fulvipes:0.577688,Lycalopex_griseus:0.577688):0.141228):0.042757):0.103075):2.196340):0.188967,((Chrysocyon_brachyurus:1.514181,(Cuon_alpinus:1.400676,Lycaon_pictus:1.400676):0.113505):1.474593,((Atelocynus_microtis:1.434422,Speothos_venaticus:1.434422):1.139531,((Canis_lupus:1.333855,(Canis_latrans:1.074215,Canis_simensis:1.074215):0.259639):0.193582,(Canis_mesomelas:1.434039,(Canis_adustus:1.246288,Canis_aureus:1.246288):0.187751):0.093398):1.046516):0.414820):0.261281):2.781576):0.659792):46.746480,((Ailuropoda_melanoleuca:34.798280,(Tremarctos_ornatus:25.906176,((Helarctos_malayanus:10.228704,Melursus_ursinus:10.228704):0.191145,(Ursus_americanus:10.341531,(Ursus_thibetanus:10.228704,(Ursus_arctos:2.007521,Ursus_maritimus:2.007521):8.221182):0.112827):0.078317):15.486327):8.892104):12.514008,(((Odobenus_rosmarus:23.707596,((Callorhinus_ursinus:8.668406,((Zalophus_wollebaeki:6.022469,(Zalophus_japonicus:1.185776,Zalophus_californianus:1.185776):4.836693):2.581113,(Eumetopias_jubatus:6.882859,(Otaria_flavescens:5.358075,(Neophoca_cinerea:3.059080,Phocarctos_hookeri:3.059080):2.298994):1.524784):1.720722):0.064825):0.126253,(Arctocephalus_pusillus:8.607260,((Arctocephalus_gazella:2.896280,Arctocephalus_tropicalis:2.896280):1.587704,(Arctocephalus_townsendi:4.307969,((Arctocephalus_philippii:1.130904,Arctocephalus_forsteri:1.130904):1.258907,(Arctocephalus_galapagoensis:1.800269,Arctocephalus_australis:1.800269):0.589542):1.918158):0.176015):4.123276):0.187399):14.912938):8.508088,(((Monachus_schauinslandi:12.905495,Monachus_monachus:12.905495):2.389787,((Mirounga_angustirostris:3.338699,Mirounga_leonina:3.338699):10.235810,((Hydrurga_leptonyx:8.316779,Lobodon_carcinophaga:8.316779):0.191193,(Leptonychotes_weddellii:7.934489,Ommatophoca_rossii:7.934489):0.573482):5.066538):1.720772):6.500431,(Erignathus_barbatus:18.249555,(Cystophora_cristata:11.479124,((Histriophoca_fasciata:4.102035,Pagophilus_groenlandicus:4.102035):4.597033,(Halichoerus_grypus:3.632530,((Phoca_largha:1.529540,Phoca_vitulina:1.529540):1.909688,(Pusa_caspica:3.351445,(Pusa_hispida:0.455516,Pusa_sibirica:0.455516):2.895929):0.087783):0.193302):5.066538):2.780056):6.770431):3.546158):10.419972):12.236260,(Ailurus_fulgens:37.377797,(((Potos_flavus:15.390806,((Bassaricyon_lasius:3.856162,Bassaricyon_beddardi:3.856162):9.816359,(Bassaricyon_gabbii:8.201904,(Bassaricyon_alleni:4.513768,Bassaricyon_pauli:4.513768):3.688135):5.470617):1.718285):9.942031,((Bassariscus_astutus:4.875313,Bassariscus_sumichrasti:4.875313):11.853876,((Procyon_cancrivorus:2.772196,(Procyon_lotor:2.388377,Procyon_pygmaeus:2.388377):0.383819):13.670281,(Nasuella_olivacea:10.037543,(Nasua_narica:6.504847,Nasua_nasua:6.504847):3.532696):6.404933):0.286713):8.603648):5.353218,((((Taxidea_taxus:13.269296,(Melogale_everetti:10.128925,(Melogale_moschata:3.516030,(Melogale_orientalis:1.181187,Melogale_personata:1.181187):2.334843):6.612895):3.140370):10.315648,((Mydaus_javanensis:6.118160,Mydaus_marchei:6.118160):16.824893,(Arctonyx_collaris:6.404877,(Meles_leucurus:6.215764,(Meles_meles:2.335417,Meles_anakuma:2.335417):3.880348):0.189113):16.538176):0.641890):1.013846,((((Conepatus_chinga:4.493024,Conepatus_leuconotus:4.493024):4.588525,(Conepatus_humboldtii:4.493024,Conepatus_semistriatus:4.493024):4.588525):4.970958,((Mephitis_macroura:4.301832,Mephitis_mephitis:4.301832):5.640099,(Spilogale_pygmaea:8.507947,(Spilogale_putorius:6.691674,(Spilogale_gracilis:6.441945,Spilogale_angustifrons:6.441945):0.249729):1.816273):1.433984):4.110575):8.890437,(((Hydrictis_maculicollis:5.059081,(Lutrogale_perspicillata:0.056306,Pteronura_brasiliensis:0.056306):5.002775):0.761838,(Enhydra_lutris:3.196930,(Aonyx_capensis:2.867888,Aonyx_cinerea:2.867888):0.329042):2.623990):0.775053,((Lutra_sumatrana:4.775543,(Lutra_lutra:2.772196,Lutra_nippon:2.772196):2.003347):1.062698,(Lontra_canadensis:2.389835,(Lontra_longicaudis:1.147059,(Lontra_felina:0.950131,Lontra_provocax:0.950131):0.196928):1.242775):3.448406):0.757732):16.346971):1.655846):0.155503,(Mellivora_capensis:24.472262,((Lyncodon_patagonicus:19.988758,((Galictis_cuja:5.162198,Galictis_vittata:5.162198):14.530384,(Eira_barbara:16.251086,(Gulo_gulo:15.097782,((Martes_flavigula:4.875313,Martes_gwatkinsii:4.875313):8.887727,(Martes_pennanti:7.392873,(Martes_foina:7.074046,(Martes_martes:6.986174,(Martes_zibellina:6.794791,(Martes_americana:6.691738,Martes_melampus:6.691738):0.103053):0.191384):0.087872):0.318826):6.370168):1.334741):1.153304):3.441495):0.296176):1.902394,(Poecilogale_albinucha:18.417720,((Vormela_peregusna:6.978431,(Ictonyx_libyca:4.200117,Ictonyx_striatus:4.200117):2.778314):10.991310,((Neovison_macrodon:3.728158,Neovison_vison:3.728158):8.794674,((Mustela_kathiah:9.375651,((Mustela_africana:2.867888,Mustela_felipei:2.867888):6.413007,((Mustela_altaica:8.412471,Mustela_erminea:8.412471):0.757314,(Mustela_frenata:6.924037,(Mustela_nivalis:3.441465,Mustela_subpalmata:3.441465):3.482572):2.245747):0.111110):0.094756):0.083981,((Mustela_putorius:4.388952,(Mustela_eversmanii:2.490760,Mustela_nigripes:2.490760):1.898191):0.199520,((Mustela_lutreolina:1.217992,Mustela_nudipes:1.217992):3.184168,(Mustela_strigidorsa:2.743445,(Mustela_lutreola:2.405106,(Mustela_sibirica:2.103118,Mustela_itatsi:2.103118):0.301989):0.338339):1.658715):0.186312):4.871160):3.063201):5.446908):0.447979):3.473432):2.581109):0.282031):5.931763):6.691742):7.074148):2.860343):6.125615):7.838826):16.155683):4.197833,(((Equus_caballus:11.662648,((Equus_burchellii:1.623702,(Equus_zebra:0.091486,Equus_grevyi:0.091486):1.532217):0.192531,(Equus_hemionus:1.784591,(Equus_asinus:1.463292,Equus_kiang:1.463292):0.321299):0.031642):9.846414):44.260947,((Tapirus_indicus:28.009607,(Tapirus_bairdii:27.818383,(Tapirus_pinchaque:2.772196,Tapirus_terrestris:2.772196):25.046187):0.191224):22.560674,(Dicerorhinus_sumatrensis:25.437800,((Rhinoceros_sondaicus:10.802377,Rhinoceros_unicornis:10.802377):7.356227,(Ceratotherium_simum:14.626227,Diceros_bicornis:14.626227):3.532377):7.279196):25.132481):5.353313):25.619773,(((Camelus_bactrianus:9.942011,Camelus_dromedarius:9.942011):10.897925,(Lama_glama:7.941850,Vicugna_vicugna:7.941850):12.898086):42.061759,(((Pecari_tajacu:20.927837,(Catagonus_wagneri:8.030085,Tayassu_pecari:8.030085):12.897751):21.803535,((Babyrousa_babyrussa:15.582070,(Babyrousa_togeanensis:8.486303,(Babyrousa_celebensis:7.932673,Babyrousa_bolabatuensis:7.932673):0.553630):7.095768):9.655177,((Phacochoerus_aethiopicus:17.780904,Phacochoerus_africanus:17.780904):2.963334,((Hylochoerus_meinertzhageni:9.712675,(Potamochoerus_larvatus:6.691738,Potamochoerus_porcus:6.691738):3.020937):10.843117,(((Sus_barbatus:4.779813,Sus_ahoenobarbus:4.779813):4.471467,(Sus_salvanius:3.998027,Sus_philippensis:3.998027):5.253253):0.021769,((Sus_celebensis:2.074056,Sus_verrucosus:2.074056):1.942994,(Sus_cebifrons:3.389652,(Sus_bucculentus:2.192405,Sus_scrofa:2.192405):1.197248):0.627398):5.255999):11.282743):0.188445):4.493010):17.494125):19.971571,(((Hexaprotodon_liberiensis:12.140629,Hippopotamus_amphibius:12.140629):38.238093,(((Caperea_marginata:30.303918,(Balaena_mysticetus:10.706685,(Eubalaena_australis:4.588525,(Eubalaena_glacialis:4.397332,Eubalaena_japonica:4.397332):0.191193):6.118160):19.597232):2.867866,((Balaenoptera_acutorostrata:8.221182,Balaenoptera_bonaerensis:8.221182):16.824905,((Balaenoptera_physalus:23.612180,(Megaptera_novaeangliae:6.567080,Balaenoptera_musculus:6.567080):17.045099):0.573530,(Eschrichtius_robustus:12.337366,(Balaenoptera_borealis:9.368433,Balaenoptera_edeni:9.368433):2.968933):11.848343):0.860378):8.125696):16.734970,((Physeter_catodon:35.657308,(Kogia_breviceps:20.170810,Kogia_sima:20.170810):15.486498):13.575436,((Platanista_gangetica:2.294215,Platanista_minor:2.294215):45.312329,((((Mesoplodon_stejnegeri:16.008119,(Mesoplodon_bowdoini:6.923782,(Tasmacetus_shepherdi:2.691321,Mesoplodon_hectori:2.691321):4.232461):9.084337):8.111940,((Mesoplodon_grayi:1.755816,Mesoplodon_bidens:1.755816):19.427740,(Mesoplodon_layardii:7.552104,Mesoplodon_traversii:7.552104):13.631453):2.936502):6.088143,(((Mesoplodon_carlhubbsi:1.313588,Mesoplodon_ginkgodens:1.313588):12.200154,(Berardius_arnuxii:8.894515,(Berardius_bairdii:6.803044,(Mesoplodon_europaeus:4.077849,Mesoplodon_densirostris:4.077849):2.725194):2.091471):4.619227):5.752799,(Hyperoodon_planifrons:15.277222,(Ziphius_cavirostris:14.976358,((Indopacetus_pacificus:0.647856,Mesoplodon_mirus:0.647856):10.859878,(Hyperoodon_ampullatus:3.594228,Mesoplodon_peruvianus:3.594228):7.913506):3.468624):0.300864):3.989319):10.941661):17.207143,((Lipotes_vexillifer:36.995624,(Inia_geoffrensis:30.495110,Pontoporia_blainvillei:30.495110):6.500514):0.183479,((Delphinapterus_leucas:10.419992,Monodon_monoceros:10.419992):18.745927,(((Phocoena_sinus:7.552104,Phocoena_spinipinnis:7.552104):0.191049,(Neophocaena_phocaenoides:6.821916,(Phocoena_dioptrica:5.252377,(Phocoena_phocoena:4.521129,Phocoenoides_dalli:4.521129):0.731248):1.569539):0.921237):20.744208,(((Peponocephala_electra:11.277165,((Feresa_attenuata:8.508067,Pseudorca_crassidens:8.508067):2.581051,(Globicephala_macrorhynchus:4.388155,Globicephala_melas:4.388155):6.700963):0.188047):0.085685,(Stenella_frontalis:10.611041,((Tursiops_truncatus:4.206235,Tursiops_aduncus:4.206235):6.398872,((Stenella_clymene:4.487575,Stenella_coeruleoalba:4.487575):1.485011,(Stenella_attenuata:4.526323,(Delphinus_delphis:4.209103,Delphinus_capensis:4.209103):0.317220):1.446263):4.632521):0.005934):0.751809):3.938809,((Stenella_longirostris:13.788923,(Lagenodelphis_hosei:12.022759,(Lagenorhynchus_albirostris:8.661276,(Sotalia_fluviatilis:6.574671,(Orcaella_brevirostris:5.074942,(Steno_bredanensis:1.393124,(Lagenorhynchus_acutus:0.824040,Orcinus_orca:0.824040):0.569085):3.681818):1.499728):2.086605):3.361483):1.766165):0.235639,((Grampus_griseus:10.013995,(Sousa_chinensis:4.971005,Sousa_teuszii:4.971005):5.042989):2.032391,((Lissodelphis_borealis:3.154581,Lissodelphis_peronii:3.154581):6.214321,((Cephalorhynchus_heavisidii:9.186059,(Cephalorhynchus_hectori:5.934998,(Cephalorhynchus_commersonii:2.963484,Cephalorhynchus_eutropia:2.963484):2.971514):3.251061):0.095441,((Lagenorhynchus_obliquidens:3.823850,Lagenorhynchus_obscurus:3.823850):5.353295,(Lagenorhynchus_australis:2.289913,Lagenorhynchus_cruciger:2.289913):6.887232):0.104355):0.087401):2.677484):1.978177):1.277097):13.185702):0.678558):8.013183):10.236242):0.191199):1.626201):0.674010):0.471969):6.500467,(((Moschiola_meminna:4.072018,Hyemoschus_aquaticus:4.072018):15.333878,((Tragulus_kanchil:9.081581,(Tragulus_williamsoni:4.508797,Tragulus_javanicus:4.508797):4.572783):3.059080,(Tragulus_napu:9.081581,(Tragulus_nigricans:7.684792,Tragulus_versicolor:7.684792):1.396789):3.059080):7.265236):26.766615,((Antilocapra_americana:19.310348,(Giraffa_camelopardalis:7.456412,Okapia_johnstoni:7.456412):11.853936):6.308954,(((Moschus_moschiferus:10.419855,((Moschus_berezovskii:3.441465,Moschus_anhuiensis:3.441465):2.963325,(Moschus_fuscus:1.338204,(Moschus_cupreus:1.152254,(Moschus_chrysogaster:0.778823,Moschus_leucogaster:0.778823):0.373431):0.185951):5.066586):4.015066):14.912840,((((Alces_alces:4.493024,Alces_americanus:4.493024):9.846319,(Hydropotes_inermis:7.843896,(Capreolus_capreolus:2.398988,Capreolus_pygargus:2.398988):5.444908):6.495447):1.053862,(Rangifer_tarandus:10.706573,((Ozotoceros_bezoarticus:3.625807,(Hippocamelus_antisensis:2.198618,Hippocamelus_bisulcus:2.198618):1.427188):0.192953,((Odocoileus_hemionus:3.629025,Odocoileus_virginianus:3.629025):0.015450,((Pudu_mephistophiles:2.485503,Pudu_puda:2.485503):0.448112,(Blastocerus_dichotomus:2.770688,((Mazama_rufina:0.353109,(Mazama_pandora:0.188165,(Mazama_temama:0.005449,Mazama_americana:0.005449):0.182716):0.164943):0.024508,(Mazama_gouazoubira:0.302036,(Mazama_bricenii:0.269518,(Mazama_nana:0.250080,Mazama_chunyi:0.250080):0.019438):0.032519):0.075581):2.393070):0.162927):0.710860):0.174285):6.887813):4.686632):1.527008,((Elaphodus_cephalophus:12.714171,((Muntiacus_gongshanensis:3.506120,(Muntiacus_feae:3.250177,Muntiacus_rooseveltorum:3.250177):0.255943):2.038312,((Muntiacus_muntjak:0.135555,Muntiacus_reevesi:0.135555):1.796110,(Muntiacus_crinifrons:0.849564,Muntiacus_atherodes:0.849564):1.082102):3.612767):7.169738):2.867745,(((Axis_axis:1.365210,Axis_porcinus:1.365210):5.135240,(Axis_kuhlii:0.731025,Axis_calamianensis:0.731025):5.769425):5.831212,(Dama_dama:12.236138,((Elaphurus_davidianus:5.974766,Cervus_nippon:5.974766):2.246311,((Rusa_timorensis:3.416515,Rucervus_duvaucelii:3.416515):2.063218,((Rusa_marianna:0.665732,Rucervus_eldii:0.665732):4.533413,(Przewalskium_albirostris:4.240578,(Cervus_elaphus:3.802054,(Rusa_alfredi:1.147824,Rusa_unicolor:1.147824):2.654230):0.438524):0.958568):0.280587):2.741345):4.015061):0.095524):3.250253):1.338297):8.412483):0.198462,((((Boselaphus_tragocamelus:6.022469,Tetracerus_quadricornis:6.022469):13.861388,((Tragelaphus_scriptus:9.081644,(Tragelaphus_eurycerus:6.596142,Tragelaphus_spekii:6.596142):2.485503):7.169634,((Tragelaphus_imberbis:2.775478,(Tragelaphus_angasii:2.470685,Tragelaphus_buxtoni:2.470685):0.304793):12.429266,(Tragelaphus_strepsiceros:7.655539,(Taurotragus_derbianus:5.067749,Taurotragus_oryx:5.067749):2.587791):7.549204):1.046535):3.632578):0.477959,((Syncerus_caffer:11.479256,((Bubalus_quarlesi:1.123447,Bubalus_mindorensis:1.123447):1.930710,(Bubalus_bubalis:1.469219,Bubalus_depressicornis:1.469219):1.584938):8.425099):6.303639,((Bos_frontalis:4.682209,Bos_javanicus:4.682209):0.671086,((Bos_sauveli:3.059080,Bos_taurus:3.059080):2.198427,(Bos_grunniens:3.721371,(Bison_bison:3.538782,Bison_bonasus:3.538782):0.182589):1.536136):0.095787):12.429600):2.578920):4.970755,((((Philantomba_maxwellii:7.552104,Philantomba_monticola:7.552104):3.919192,((Cephalophus_adersi:7.107486,Sylvicapra_grimmia:7.107486):0.253246,((Cephalophus_leucogaster:6.201979,(Cephalophus_jentinki:5.155841,(Cephalophus_dorsalis:4.016604,(Cephalophus_silvicultor:2.390480,Cephalophus_spadix:2.390480):1.626124):1.139237):1.046139):0.099152,((Cephalophus_natalensis:2.389906,(Cephalophus_nigrifrons:0.955963,Cephalophus_rufilatus:0.955963):1.433944):0.843456,((Cephalophus_niger:0.894207,Cephalophus_zebra:0.894207):1.855109,((Cephalophus_ogilbyi:1.808777,Cephalophus_brookei:1.808777):0.677060,(Cephalophus_callipygus:2.150629,Cephalophus_weynsi:2.150629):0.335208):0.263479):0.484046):3.067769):1.059601):4.110563):2.563887,(((Procapra_picticaudata:5.448923,(Procapra_przewalskii:1.664809,Procapra_gutturosa:1.664809):3.784114):1.956619,(Madoqua_kirkii:5.916309,(Madoqua_saltiana:4.399085,(Neotragus_batesi:0.211746,Madoqua_guentheri:0.211746):4.187339):1.517224):1.489233):3.304036,((Saiga_tatarica:2.963484,Saiga_borealis:2.963484):6.692985,((Ammodorcas_clarkei:7.721724,(Litocranius_walleri:6.600539,Antidorcas_marsupialis:6.600539):1.121185):1.844482,(Antilope_cervicapra:6.882714,(((Eudorcas_rufifrons:0.289657,Eudorcas_thomsonii:0.289657):2.931861,(Nanger_granti:1.427284,(Nanger_dama:1.049551,Nanger_soemmerringii:1.049551):0.377733):1.794233):2.609622,((Gazella_spekei:2.107252,(Gazella_dorcas:1.919286,(Gazella_gazella:1.141706,Gazella_erlangeri:1.141706):0.777580):0.187966):0.194727,((Gazella_bennettii:1.338252,Gazella_saudiya:1.338252):0.377720,(Gazella_subgutturosa:0.579919,(Gazella_cuvieri:0.292811,Gazella_leptoceros:0.292811):0.287107):1.136053):0.586007):3.529160):1.051574):2.683492):0.090264):1.053108):3.325605):6.804332,((Pelea_capreolus:18.832367,((Redunca_fulvorufula:8.603663,(Redunca_arundinum:6.596142,Redunca_redunca:6.596142):2.007521):9.750723,((Kobus_kob:0.191193,Kobus_vardonii:0.191193):14.717330,(Kobus_ellipsiprymnus:14.530727,(Kobus_leche:10.324396,Kobus_megaceros:10.324396):4.206331):0.377796):3.445863):0.477981):1.838061,(((Neotragus_moschatus:9.401103,(Ourebia_ourebi:7.862537,(Aepyceros_melampus:7.692918,Neotragus_pygmaeus:7.692918):0.169620):1.538566):2.161379,((Madoqua_piacentinii:0.683704,Oreotragus_oreotragus:0.683704):7.947825,(Dorcatragus_megalotis:6.597408,(Raphicerus_melanotis:4.397332,(Raphicerus_campestris:2.581099,Raphicerus_sharpei:2.581099):1.816233):2.200076):2.034121):2.930953):7.932060,((((Hippotragus_equinus:5.066506,Hippotragus_niger:5.066506):2.772182,(Addax_nasomaculatus:6.309143,(Oryx_dammah:3.632514,(Oryx_leucoryx:3.197727,(Oryx_gazella:2.676600,Oryx_beisa:2.676600):0.521127):0.434788):2.676628):1.529546):9.456347,((Alcelaphus_lichtensteinii:3.345805,(Alcelaphus_buselaphus:3.154581,Alcelaphus_caama:3.154581):0.191224):10.704072,((Connochaetes_gnou:4.588525,Connochaetes_taurinus:4.588525):8.740350,(Beatragus_hunteri:12.331798,(Damaliscus_pygargus:10.515524,(Damaliscus_lunatus:5.539516,Damaliscus_korrigum:5.539516):4.976008):1.816273):0.997077):0.721003):3.245158):2.014960,(Pantholops_hodgsonii:14.912568,((Oreamnos_americanus:9.750531,((Ovibos_moschatus:3.542128,(Capricornis_rubidus:3.542009,(Capricornis_milneedwardsii:3.161400,(Capricornis_thar:2.199765,Capricornis_sumatraensis:2.199765):0.961635):0.380609):0.000119):0.185917,((Capricornis_swinhoei:0.872316,(Capricornis_crispus:0.391467,Naemorhedus_baileyi:0.391467):0.480849):2.450674,(Naemorhedus_goral:2.688007,(Naemorhedus_caudatus:2.196133,Naemorhedus_griseus:2.196133):0.491875):0.634982):0.405056):6.022486):4.780502,((Ammotragus_lervia:7.581739,(Rupicapra_pyrenaica:4.493024,Rupicapra_rupicapra:4.493024):3.088715):6.749648,((Budorcas_taxicolor:10.419801,((Ovis_ammon:1.147059,Ovis_aries:1.147059):4.018064,(Ovis_canadensis:3.244760,(Ovis_dalli:2.676600,Ovis_nivicola:2.676600):0.568160):1.920363):5.254678):2.673103,((Pseudois_nayaur:1.535849,Pseudois_schaeferi:1.535849):10.609956,((Capra_walie:6.646330,(Capra_nubiana:1.818241,Capra_caucasica:1.818241):4.828089):0.140796,((Capra_falconeri:2.675102,(Capra_hircus:0.038334,Capra_pyrenaica:0.038334):2.636768):4.093244,((Capra_sibirica:4.733257,Capra_ibex:4.733257):1.979741,(Hemitragus_jemlahicus:4.402494,(Hemitragus_hylocrius:3.461732,Hemitragus_jayakari:3.461732):0.940763):2.310504):0.055348):0.018779):5.358680):0.947098):1.238483):0.199646):0.381535):4.397428):0.184546):1.175886):0.169088):4.493055):0.198588):0.088145):20.553209):10.706678):5.823753):0.198752):18.641673):0.086877):0.199431,((((Paranyctimene_raptor:16.824668,(((Nyctimene_cephalotes:5.356449,Nyctimene_vizcaccia:5.356449):2.004367,(Nyctimene_masalai:6.710666,(Nyctimene_rabori:1.405456,Nyctimene_malaitensis:1.405456):5.305210):0.650150):0.191090,((Nyctimene_major:7.357566,Nyctimene_robinsoni:7.357566):0.016180,((Nyctimene_certans:3.345869,Nyctimene_cyclotis:3.345869):2.225576,(Nyctimene_aello:5.453145,(Nyctimene_albiventer:5.257730,(Nyctimene_minutus:0.096839,Nyctimene_draconilla:0.096839):5.160891):0.195415):0.118300):1.802300):0.178160):9.272762):6.882898,(((Latidens_salimalii:7.360848,(Penthetor_lucasi:4.397332,Thoopterus_nigrescens:4.397332):2.963516):7.269148,(Sphaerias_blanfordi:14.478579,(Alionycteris_paucidentata:7.360848,(Otopteropus_cartilagonodus:4.397332,Haplonycteris_fischeri:4.397332):2.963516):7.117731):0.151418):5.444989,(((Aethalops_alecto:4.779813,Aethalops_aequalis:4.779813):6.396776,(Balionycteris_maculata:4.771209,Chironax_melanocephalus:4.771209):6.405379):4.980069,(((Cynopterus_nusatenggara:5.544551,(Cynopterus_horsfieldii:3.441465,Cynopterus_titthaecheilus:3.441465):2.103086):4.484384,(Cynopterus_sphinx:6.978431,(Cynopterus_luzoniensis:5.448126,(Cynopterus_minutus:3.509625,Cynopterus_brachyotis:3.509625):1.938501):1.530305):3.050504):0.200559,(((Dyacopterus_spadiceus:3.734755,Dyacopterus_brooksi:3.734755):3.411400,(Ptenochirus_jagori:3.728158,Ptenochirus_minor:3.728158):3.417996):1.229344,((Megaerops_kusnotoi:2.150916,Megaerops_ecaudatus:2.150916):5.305497,(Megaerops_niphanae:1.854663,Megaerops_wetmorei:1.854663):5.601749):0.919086):1.853995):5.927164):3.918328):3.632580):0.286528,((((Eidolon_helvum:3.632562,Eidolon_dupreanum:3.632562):9.316477,(((Megaloglossus_woermanni:1.444651,Lissonycteris_angolensis:1.444651):4.417350,(Myonycteris_brachycephala:5.535788,(Myonycteris_relicta:5.383503,Myonycteris_torquata:5.383503):0.152285):0.326213):6.798317,(Rousettus_bidens:5.890992,(Rousettus_lanosus:2.772040,((Rousettus_obliviosus:0.589574,(Rousettus_madagascariensis:0.371200,Rousettus_celebensis:0.371200):0.218374):0.557404,((Rousettus_leschenaultii:0.781786,Rousettus_spinalatus:0.781786):0.283061,(Rousettus_aegyptiacus:0.028774,Rousettus_amplexicaudatus:0.028774):1.036072):0.082131):1.625063):3.118951):6.769326):0.288721):0.051749,(Plerotes_anchietae:12.806658,((Casinycteris_argynnis:4.214074,(Scotonycteris_ophiodon:2.485503,Scotonycteris_zenkeri:2.485503):1.728572):6.014534,((Hypsignathus_monstrosus:3.248122,(Epomops_buettikoferi:2.011281,(Epomops_franqueti:1.194858,Epomops_dobsonii:1.194858):0.816424):1.236840):1.057801,(Nanonycteris_veldkampii:3.530900,((Micropteropus_intermedius:0.946881,Micropteropus_pusillus:0.946881):1.448035,(Epomophorus_wahlbergi:2.297202,((Epomophorus_gambianus:0.767734,Epomophorus_crypturus:0.767734):1.335575,((Epomophorus_minimus:0.846409,Epomophorus_grandis:0.846409):0.357052,(Epomophorus_angolensis:0.943917,(Epomophorus_labiatus:0.765822,Epomophorus_minor:0.765822):0.178096):0.259544):0.899848):0.193893):0.097714):1.135984):0.775023):5.922685):2.578050):0.194130):10.231546,(((Eonycteris_spelaea:7.169655,(Eonycteris_major:4.493024,Eonycteris_robusta:4.493024):2.676631):15.776561,((Macroglossus_minimus:5.066506,Macroglossus_sobrinus:5.066506):15.104145,((Syconycteris_hobbit:9.463966,(Syconycteris_carolinae:2.983464,Syconycteris_australis:2.983464):6.480502):10.412708,((Notopteris_macdonaldi:7.552104,Notopteris_neocaledonica:7.552104):12.140629,(Melonycteris_melanops:7.554494,Melonycteris_woodfordi:7.554494):12.138239):0.183941):0.293977):2.775566):0.083090,((Harpyionycteris_celebensis:3.638202,Harpyionycteris_whiteheadi:3.638202):19.313060,((Aproteles_bulmerae:13.771044,(((Dobsonia_viridis:1.534511,Dobsonia_crenulata:1.534511):0.284208,(Dobsonia_inermis:1.554969,(Dobsonia_beauforti:0.088809,Dobsonia_praedatrix:0.088809):1.466160):0.263750):0.188619,((Dobsonia_anderseni:1.817603,(Dobsonia_magna:0.319196,Dobsonia_moluccensis:0.319196):1.498408):0.044181,((Dobsonia_emersa:1.041234,Dobsonia_pannietensis:1.041234):0.550883,(Dobsonia_minor:1.033300,(Dobsonia_exoleta:0.410873,Dobsonia_peronii:0.410873):0.622427):0.558817):0.269667):0.145553):11.763706):7.737565,((Styloctenium_wallacei:3.345869,Neopteryx_frosti:3.345869):17.107015,(((Pteralopex_atrata:2.929643,Pteralopex_pulchra:2.929643):3.770412,(Pteralopex_anceps:4.848642,Pteralopex_acrodonta:4.848642):1.851413):13.567740,(((Acerodon_celebensis:3.406764,Acerodon_mackloti:3.406764):2.609682,(Acerodon_jubatus:3.424831,(Acerodon_leucotis:1.826175,Acerodon_humilis:1.826175):1.598656):2.591614):6.219426,(((Pteropus_personatus:12.045033,(Pteropus_temminckii:4.397332,Pteropus_capistratus:4.397332):7.647700):0.086774,((Pteropus_gilliardorum:9.444145,Pteropus_scapulatus:9.444145):2.598067,(Pteropus_woodfordi:1.979703,Pteropus_mahaganus:1.979703):10.062510):0.089594):0.015801,((((Pteropus_melanotus:3.441178,Pteropus_hypomelanus:3.441178):0.865681,(Pteropus_alecto:3.360017,(Pteropus_anetianus:0.191193,Pteropus_samoensis:0.191193):3.168825):0.946843):6.939588,((Pteropus_caniceps:10.039328,Pteropus_pumilus:10.039328):0.856896,((Pteropus_howensis:2.109459,(Pteropus_faunulus:1.867377,Pteropus_neohibernicus:1.867377):0.242082):7.089907,(((Pteropus_conspicillatus:2.388950,Pteropus_ocularis:2.388950):2.112598,(Pteropus_dasymallus:4.447257,(Pteropus_poliocephalus:3.733321,(Pteropus_pohlei:2.794757,Pteropus_macrotis:2.794757):0.938564):0.713937):0.054291):4.114644,((Pteropus_livingstonii:4.788177,(Pteropus_aruensis:3.635653,(Pteropus_keyensis:0.451692,Pteropus_melanopogon:0.451692):3.183961):1.152524):3.380714,(Pteropus_voeltzkowi:5.544449,(Pteropus_aldabrensis:4.577483,(Pteropus_rufus:2.866772,(Pteropus_seychellensis:2.622492,Pteropus_niger:2.622492):0.244280):1.710711):0.966966):2.624442):0.447301):0.583173):1.696858):0.350225):0.314081,(((Pteropus_vetulus:3.151713,Pteropus_tuberculatus:3.151713):2.968503,(Pteropus_pselaphon:4.887956,(Pteropus_leucopterus:2.704418,(Pteropus_nitendiensis:0.243101,Pteropus_insularis:0.243101):2.461317):2.183538):1.232260):5.295718,((Pteropus_griseus:7.499550,(Pteropus_rodricensis:3.728158,(Pteropus_lombocensis:1.769773,Pteropus_molossinus:1.769773):1.958385):3.771392):3.401373,((Pteropus_admiralitatum:7.667107,Pteropus_ornatus:7.667107):2.990516,((Pteropus_tonganus:6.126509,((Pteropus_loochoensis:0.955293,Pteropus_pelewensis:0.955293):4.303074,(Pteropus_ualanus:4.834303,(Pteropus_yapensis:1.176121,Pteropus_mariannus:1.176121):3.658182):0.424065):0.868141):2.462695,((Pteropus_lylei:4.776539,(Pteropus_giganteus:3.016094,(Pteropus_vampyrus:2.294215,Pteropus_intermedius:2.294215):0.721879):1.760445):3.074973,(Pteropus_speciosus:6.868416,((Pteropus_fundatus:1.374674,Pteropus_chrysoproctus:1.374674):4.169813,(Pteropus_cognatus:3.632562,(Pteropus_rayneri:0.555701,Pteropus_rennelli:0.555701):3.076861):1.911925):1.323928):0.983096):0.737692):2.068419):0.243301):0.515011):0.144595):0.587078):0.088265):8.031922):0.185089):1.055725):1.442654):0.078044):0.203028):0.761760):44.069675,(((((Saccolaimus_peli:16.060123,(Saccolaimus_flaviventris:13.192220,(Saccolaimus_saccolaimus:2.410460,Saccolaimus_mixtus:2.410460):10.781760):2.867904):17.015916,((Taphozous_hamiltoni:8.316779,Taphozous_nudiventris:8.316779):22.369292,(Taphozous_theobaldi:29.817938,((Taphozous_hilli:20.266196,((Taphozous_georgianus:8.699164,Taphozous_troughtoni:8.699164):8.794808,(Taphozous_kapalgensis:8.335038,Taphozous_australis:8.335038):9.158934):2.772225):9.363203,((Taphozous_hildegardeae:9.370472,(Taphozous_melanopogon:8.699164,Taphozous_achates:8.699164):0.671309):13.190085,(Taphozous_perforatus:12.643115,(Taphozous_longimanus:11.801549,Taphozous_mauritianus:11.801549):0.841566):9.917442):7.068842):0.188539):0.868132):2.389969):15.964553,((Mosia_nigrescens:28.201226,((Coleura_afra:8.508067,Coleura_seychellensis:8.508067):19.119089,((Emballonura_alecto:8.508067,Emballonura_monticola:8.508067):16.513476,(Emballonura_semicaudata:7.412008,(Emballonura_furax:4.240879,(Emballonura_raffrayana:3.035587,(Emballonura_dianae:1.882577,(Emballonura_atrata:1.405074,Emballonura_beccarii:1.405074):0.477503):1.153010):1.205292):3.171129):17.609535):2.605612):0.574070):13.287306,((Rhynchonycteris_naso:32.024602,(Cyttarops_alecto:22.273851,(Diclidurus_isabellus:19.597232,(Diclidurus_scutatus:16.060171,(Diclidurus_albus:10.802377,Diclidurus_ingens:10.802377):5.257794):3.537061):2.676619):9.750751):1.340637,(((Saccopteryx_bilineata:9.368433,Saccopteryx_leptura:9.368433):7.743201,(Saccopteryx_gymnura:8.221182,Saccopteryx_canescens:8.221182):8.890452):15.097366,((Cormura_brevirostris:13.461705,(Centronycteris_maximiliani:8.315632,Centronycteris_centralis:8.315632):5.146074):13.382029,((Balantiopteryx_io:13.765797,(Balantiopteryx_plicata:8.292688,Balantiopteryx_infusca:8.292688):5.473109):12.906050,(Peropteryx_leucoptera:16.442460,(Peropteryx_kappleri:10.897973,(Peropteryx_macrotis:7.934489,Peropteryx_trinitatis:7.934489):2.963484):5.544487):10.229387):0.171888):5.365266):1.156239):8.123292):7.552061):16.627865,((Craseonycteris_thonglongyai:17.682038,((Rhinopoma_hardwickii:7.838797,Rhinopoma_macinnesi:7.838797):7.549571,(Rhinopoma_muscatellum:9.052870,Rhinopoma_microphyllum:9.052870):6.335498):2.293670):41.300252,(((Cardioderma_cor:6.385543,Lavia_frons:6.385543):18.659777,(Macroderma_gigas:12.617272,(Megaderma_lyra:8.890452,Megaderma_spasma:8.890452):3.726820):12.428049):33.751788,(((Nycteris_javanica:6.314993,Nycteris_tragata:6.314993):5.443113,((Nycteris_nana:11.662648,(Nycteris_major:2.206170,(Nycteris_arge:0.627781,Nycteris_intermedia:0.627781):1.578390):9.456477):0.028139,(((Nycteris_gambiensis:4.971005,Nycteris_thebaica:4.971005):3.969443,(Nycteris_grandis:7.925312,(Nycteris_hispida:4.493024,Nycteris_aurita:4.493024):3.432288):1.015137):2.241264,((Nycteris_woodi:4.488149,Nycteris_parisii:4.488149):6.510793,(Nycteris_vinsoni:7.169655,(Nycteris_madagascariensis:0.458002,Nycteris_macrotis:0.458002):6.711654):3.829286):0.182770):0.509075):0.067319):46.928481,((((Rhinolophus_monoceros:2.439999,Rhinolophus_pusillus:2.439999):14.734633,(Rhinolophus_osgoodi:13.765096,Rhinolophus_cornutus:13.765096):3.409536):1.568160,((Rhinolophus_lepidus:4.588525,Rhinolophus_shortridgei:4.588525):14.060178,(Rhinolophus_imaizumii:18.449662,((Rhinolophus_cognatus:2.676600,Rhinolophus_subbadius:2.676600):11.758014,((((Rhinolophus_marshalli:1.939266,(Rhinolophus_mitratus:1.845964,Rhinolophus_stheno:1.845964):0.093302):0.590450,((Rhinolophus_canuti:0.669174,Rhinolophus_creaghi:0.669174):0.741177,(Rhinolophus_bocharicus:1.048149,(Rhinolophus_clivosus:0.319769,Rhinolophus_hillorum:0.319769):0.728380):0.362201):1.119365):0.875797,((Rhinolophus_ferrumequinum:1.254557,(Rhinolophus_hilli:1.054650,(Rhinolophus_maclaudi:0.594991,Rhinolophus_ruwenzorii:0.594991):0.459659):0.199908):2.071872,(((Rhinolophus_pearsonii:0.445383,Rhinolophus_denti:0.445383):1.511472,(Rhinolophus_blasii:0.684947,(Rhinolophus_rouxii:0.663247,Rhinolophus_sinicus:0.663247):0.021700):1.271908):0.991017,((Rhinolophus_hipposideros:1.774649,(Rhinolophus_macrotis:0.669174,Rhinolophus_siamensis:0.669174):1.105475):0.462638,(Rhinolophus_megaphyllus:1.572482,((Rhinolophus_mehelyi:0.675005,Rhinolophus_euryale:0.675005):0.663629,(Rhinolophus_landeri:0.661048,Rhinolophus_guineensis:0.661048):0.677586):0.233848):0.664805):0.710585):0.378557):0.079084):0.418001,((((Rhinolophus_deckenii:0.065675,Rhinolophus_capensis:0.065675):2.537358,((Rhinolophus_nereis:0.675196,Rhinolophus_borneensis:0.675196):1.866735,((Rhinolophus_eloquens:0.320439,Rhinolophus_paradoxolophus:0.320439):1.857626,(Rhinolophus_malayanus:1.924161,(Rhinolophus_rufus:0.981774,Rhinolophus_yunanensis:0.981774):0.942388):0.253904):0.363867):0.061101):0.535190,((Rhinolophus_celebensis:0.671277,Rhinolophus_madurensis:0.671277):2.165383,((Rhinolophus_swinnyi:0.593175,Rhinolophus_darlingi:0.593175):1.455753,(Rhinolophus_inops:2.023180,((Rhinolophus_hildebrandtii:0.058792,Rhinolophus_fumigatus:0.058792):1.056769,(Rhinolophus_coelophyllus:0.099802,Rhinolophus_acuminatus:0.099802):1.015758):0.907620):0.025748):0.787731):0.301564):0.485564,((Rhinolophus_shameli:2.908688,((Rhinolophus_silvestris:1.988020,Rhinolophus_keyensis:1.988020):0.401361,(Rhinolophus_philippinensis:0.678447,Rhinolophus_montanus:0.678447):1.710934):0.519308):0.415540,((Rhinolophus_robinsoni:2.287389,(Rhinolophus_rex:1.264404,(Rhinolophus_formosae:1.051495,(Rhinolophus_beddomei:0.270729,Rhinolophus_luctus:0.270729):0.780766):0.212909):1.022985):0.807116,(((Rhinolophus_euryotis:1.178989,Rhinolophus_affinis:1.178989):1.229138,(Rhinolophus_virgo:1.584731,(Rhinolophus_sedulus:1.114652,Rhinolophus_adami:1.114652):0.470079):0.823396):0.585765,((Rhinolophus_subrufus:0.196737,Rhinolophus_trifoliatus:0.196737):2.562808,(Rhinolophus_arcuatus:1.222628,(Rhinolophus_alcyone:1.160284,(Rhinolophus_thomasi:0.672042,Rhinolophus_simulator:0.672042):0.488242):0.062345):1.536917):0.234347):0.100612):0.229723):0.299559):0.199727):10.611099):4.015049):0.199041):0.094089):26.671849,((Paracoelops_megalotis:10.515524,(Coelops_frithii:6.404949,Coelops_robinsoni:6.404949):4.110575):28.773994,((Rhinonicteris_aurantia:15.486574,((Triaenops_furculus:6.404949,Triaenops_auritus:6.404949):6.691738,(Triaenops_persicus:6.404949,Triaenops_rufus:6.404949):6.691738):2.389887):23.714593,(Aselliscus_tricuspidatus:39.002771,(Anthops_ornatus:36.708550,((((Hipposideros_grandis:9.559562,(Hipposideros_larvatus:4.060355,Hipposideros_sumbae:4.060355):5.499206):16.486769,((Asellia_patrizii:5.926968,Asellia_tridens:5.926968):13.287752,((Hipposideros_camerunensis:6.022469,Hipposideros_cyclops:6.022469):10.706712,(Hipposideros_corynophyllus:13.861304,((Hipposideros_muscinus:6.022469,Hipposideros_semoni:6.022469):5.593528,(Hipposideros_stenotis:6.022469,Hipposideros_wollastoni:6.022469):5.593528):2.245308):2.867877):2.485539):6.831611):5.119749,(((Hipposideros_armiger:3.476868,(Hipposideros_lekaguli:3.456665,Hipposideros_inexpectatus:3.456665):0.020203):14.665091,((Hipposideros_dinops:6.022469,Hipposideros_pelingensis:6.022469):5.571598,(Hipposideros_turpis:9.092001,(Hipposideros_lylei:6.022469,Hipposideros_pratti:6.022469):3.069532):2.502066):6.547892):7.065603,(Hipposideros_lankadiva:16.894499,((Hipposideros_demissus:9.557236,(Hipposideros_inornatus:0.586865,Hipposideros_diadema:0.586865):8.970370):4.950397,((Hipposideros_gigas:10.499624,Hipposideros_thomensis:10.499624):1.635939,(Hipposideros_vittatus:3.579889,Hipposideros_commersoni:3.579889):8.555674):2.372071):2.386866):8.313062):5.958518):0.189171,((((Hipposideros_galeritus:14.701844,Hipposideros_fuliginosus:14.701844):0.584896,(Hipposideros_halophyllus:15.211467,(Hipposideros_lamottei:5.735775,Hipposideros_ruber:5.735775):9.475692):0.075272):6.094175,((Cloeotis_percivali:5.735775,Aselliscus_stoliczkanus:5.735775):12.130591,((Hipposideros_ater:10.814518,Hipposideros_nequam:10.814518):4.610007,((Hipposideros_coxi:0.979766,Hipposideros_beatus:0.979766):6.227197,(Hipposideros_ridleyi:4.015648,(Hipposideros_fulvus:0.087184,Hipposideros_macrobullatus:0.087184):3.928464):3.191315):8.217561):2.441842):3.514549):4.437772,(((Hipposideros_pomona:12.875286,(Hipposideros_crumeniferus:5.735775,Hipposideros_cervinus:5.735775):7.139511):9.882263,((Hipposideros_curtus:0.011567,Hipposideros_megalotis:0.011567):10.025084,(Hipposideros_cineraceus:5.735775,Hipposideros_durgadasi:5.735775):4.300876):12.720898):2.494063,((Hipposideros_jonesi:7.829716,(Hipposideros_obscurus:4.500194,Hipposideros_breviceps:4.500194):3.329522):16.579004,(((Hipposideros_coronatus:5.735775,Hipposideros_calcaratus:5.735775):3.860527,((Hipposideros_dyacorum:0.797273,Hipposideros_maggietaylorae:0.797273):4.013465,(Hipposideros_caffer:0.096648,Hipposideros_doriae:0.096648):4.714090):4.785565):9.704597,(Hipposideros_papua:14.667875,((Hipposideros_abae:1.304793,Hipposideros_pygmaeus:1.304793):10.360952,(Hipposideros_speoris:7.062651,(Hipposideros_marisae:4.866805,Hipposideros_bicolor:4.866805):2.195846):4.603094):3.002130):4.633025):5.107819):0.842892):0.567075):5.536564):5.353300):2.294221):0.198396):0.088351):6.125122):13.271947):0.110521):0.185182):6.686167):0.587642,((Mystacina_tuberculata:52.672988,((Noctilio_albiventris:3.345869,Noctilio_leporinus:3.345869):44.164918,(((Mormoops_blainvillei:19.119251,Mormoops_megalophylla:19.119251):15.964407,((Pteronotus_personatus:15.390997,(Pteronotus_quadridens:8.986048,Pteronotus_macleayii:8.986048):6.404949):2.294215,(Pteronotus_parnellii:5.403292,(Pteronotus_davyi:3.823850,Pteronotus_gymnonotus:3.823850):1.579441):12.281920):17.398447):6.213364,((Diphylla_ecaudata:25.619669,(Desmodus_rotundus:13.574573,Diaemus_youngi:13.574573):12.045096):5.066244,(((Macrophyllum_macrophyllum:25.715259,(Lonchorhina_marinkellei:15.677643,(Lonchorhina_fernandezi:5.165002,(Lonchorhina_orinocensis:4.796447,Lonchorhina_aurita:4.796447):0.368555):10.512641):10.037616):1.715138,((Lampronycteris_brachyotis:24.472450,((Trinycteris_nicefori:14.626170,(Neonycteris_pusilla:12.714230,(Glyphonycteris_daviesi:11.859767,(Glyphonycteris_behnii:6.882930,Glyphonycteris_sylvestris:6.882930):4.976837):0.854463):1.911939):7.421082,((Micronycteris_hirsuta:2.504749,(Micronycteris_minuta:1.816233,Micronycteris_schmidtorum:1.816233):0.688516):9.062238,(Micronycteris_megalotis:8.514695,(Micronycteris_microtis:2.332740,Micronycteris_homezi:2.332740):6.181955):3.052293):10.480264):2.425199):2.676585,((Macrotus_californicus:6.980821,Macrotus_waterhousii:6.980821):16.214919,(Trachops_cirrhosus:22.656076,((Chrotopterus_auritus:16.729345,Vampyrum_spectrum:16.729345):5.693373,(((Tonatia_bidens:4.493024,Tonatia_saurophila:4.493024):4.970896,((Lophostoma_brasiliense:6.570809,Lophostoma_silvicolum:6.570809):2.418050,(Lophostoma_evotis:2.180837,(Lophostoma_schulzi:1.365306,Lophostoma_carrikeri:1.365306):0.815532):6.808021):0.475061):8.699201,(((Mimon_bennettii:4.971005,Mimon_cozumelae:4.971005):5.057233,(Mimon_crenulatum:4.971005,Mimon_koepckeae:4.971005):5.057233):5.837925,(Phylloderma_stenops:14.342517,(Phyllostomus_discolor:10.708215,(Phyllostomus_latifolius:7.325732,(Phyllostomus_elongatus:5.448987,Phyllostomus_hastatus:5.448987):1.876746):3.382482):3.634302):1.523647):2.296958):4.259597):0.233358):0.539663):3.953296):0.281362):0.100930,((((Brachyphylla_cavernarum:5.162198,Brachyphylla_nana:5.162198):14.143434,((Erophylla_sezekorni:4.875313,Erophylla_bombifrons:4.875313):2.676600,(Phyllonycteris_aphylla:4.875313,Phyllonycteris_poeyi:4.875313):2.676600):11.753719):2.394470,((Platalina_genovensium:14.530418,(Lionycteris_spurrelli:11.184535,((Lonchophylla_bokermanni:5.177876,Lonchophylla_hesperia:5.177876):4.199298,(Lonchophylla_robusta:8.864564,(Lonchophylla_dekeyseri:7.700828,(Lonchophylla_handleyi:5.488404,(Lonchophylla_thomasi:0.705500,Lonchophylla_mordax:0.705500):4.782904):2.212424):1.163736):0.512609):1.807362):3.345884):6.978486,(((Leptonycteris_nivalis:6.882867,(Leptonycteris_curasoae:4.397332,Leptonycteris_yerbabuenae:4.397332):2.485535):8.120555,((Monophyllus_plethodon:6.215955,Monophyllus_redmani:6.215955):7.549755,(Glossophaga_commissarisi:7.069075,(Glossophaga_soricina:6.291381,(Glossophaga_leachii:5.635112,(Glossophaga_morenoi:4.558221,Glossophaga_longirostris:4.558221):1.076892):0.656268):0.777695):6.696635):1.237711):3.924407,((Anoura_latidens:8.316779,(Anoura_geoffroyi:6.940575,(Anoura_caudifer:0.953381,Anoura_cultrata:0.953381):5.987194):1.376204):6.213709,((Scleronycteris_ega:5.738452,(Hylonycteris_underwoodi:3.537061,Lichonycteris_obscura:3.537061):2.201391):2.004773,((Choeronycteris_mexicana:0.477981,Musonycteris_harrisoni:0.477981):4.779755,(Choeroniscus_minor:4.874453,(Choeroniscus_periosus:0.732841,Choeroniscus_godmani:0.732841):4.141612):0.383284):2.485488):6.787262):4.397341):2.581076):0.191197):4.692475,(((Rhinophylla_alethina:12.331853,(Rhinophylla_pumilio:2.138775,Rhinophylla_fischerae:2.138775):10.193078):8.508062,(Carollia_castanea:4.970934,(Carollia_subrufa:1.791665,(Carollia_brevicauda:0.169683,Carollia_perspicillata:0.169683):1.621982):3.179269):15.868982):0.955695,(((Sturnira_bidens:11.853936,Sturnira_nana:11.853936):3.432538,((Sturnira_aratathomasi:7.647700,Sturnira_lilium:7.647700):0.095440,((Sturnira_bogotensis:2.671342,Sturnira_oporaphilum:2.671342):3.836873,(Sturnira_mordax:5.243168,(Sturnira_erythromos:3.094817,(Sturnira_magna:0.673820,(Sturnira_luisi:0.345031,(Sturnira_tildae:0.242528,(Sturnira_thomasi:0.123319,Sturnira_ludovici:0.123319):0.119209):0.102503):0.328789):2.420997):2.148351):1.265046):1.234926):7.543333):1.729295,(((Ametrida_centurio:3.919351,Sphaeronycteris_toxophyllum:3.919351):1.911853,((Centurio_senex:3.724239,Pygoderma_bilabiatum:3.724239):1.999587,((Phyllops_falcatus:0.657893,Stenoderma_rufum:0.657893):4.694637,(Ardops_nichollsi:1.913933,Ariteus_flavescens:1.913933):3.438597):0.371296):0.107378):7.265179,((Enchisthenes_hartii:12.233761,((Artibeus_phaeotis:7.655635,((Artibeus_aztecus:4.329746,Artibeus_toltecus:4.329746):2.110929,(Artibeus_cinereus:5.826420,(Artibeus_anderseni:5.157131,(Artibeus_glaucus:4.013035,(Artibeus_watsoni:1.689186,Artibeus_gnomus:1.689186):2.323849):1.144096):0.669289):0.614255):1.214960):0.565362,(Artibeus_concolor:4.779537,(Artibeus_fimbriatus:4.678361,(Artibeus_amplus:3.831252,((Artibeus_jamaicensis:3.306388,Artibeus_lituratus:3.306388):0.331257,(Artibeus_obscurus:3.378826,(Artibeus_fraterculus:2.775765,(Artibeus_hirsutus:2.198618,Artibeus_inopinatus:2.198618):0.577146):0.603061):0.258819):0.193607):0.847109):0.101175):3.441460):4.012764):0.670180,((Mesophylla_macconnelli:10.231763,((Vampyressa_melissa:4.970750,(Vampyressa_pusilla:3.247118,Vampyressa_thyone:3.247118):1.723632):4.691434,(Vampyressa_bidens:5.735712,(Vampyressa_nymphaea:4.118669,Vampyressa_brocki:4.118669):1.617043):3.926473):0.569578):0.567662,((Ectophylla_alba:5.285565,(Chiroderma_salvini:4.397256,((Chiroderma_improvisum:2.103118,Chiroderma_villosum:2.103118):2.198618,(Chiroderma_doriae:2.104456,Chiroderma_trinitatum:2.104456):2.197280):0.095520):0.888309):5.286023,((Uroderma_bilobatum:8.412471,Uroderma_magnirostrum:8.412471):1.524849,(Vampyrodes_caraccioli:8.125273,(Platyrrhinus_lineatus:7.939326,(((Platyrrhinus_vittatus:5.604235,Platyrrhinus_helleri:5.604235):0.182398,(Platyrrhinus_chocoensis:0.514403,Platyrrhinus_infuscus:0.514403):5.272229):1.830615,((Platyrrhinus_aurarius:4.036648,Platyrrhinus_umbratus:4.036648):2.551655,(Platyrrhinus_recifinus:4.479545,(Platyrrhinus_brachycephalus:0.507234,Platyrrhinus_dorsalis:0.507234):3.972311):2.108758):1.028945):0.322079):0.185947):1.812046):0.634268):0.227837):2.104517):0.192443):3.919385):4.779842):4.596967):1.138750):3.154586):10.611110):6.213764):5.162201):5.066413,((Myzopoda_aurita:55.179968,((Thyroptera_discifera:11.849443,Thyroptera_tricolor:11.849443):37.286818,((Amorphochilus_schnablii:10.993569,Furipterus_horrens:10.993569):35.848453,((Nyctiellus_lepidus:18.630085,(Chilonatalus_micropus:9.559626,Chilonatalus_tumidifrons:9.559626):9.070460):0.680179,(Natalus_tumidirostris:19.116536,(Natalus_jamaicensis:19.019664,(Natalus_primus:6.646425,(Natalus_major:6.041110,Natalus_stramineus:6.041110):0.605315):12.373238):0.096872):0.193728):27.531758):2.294238):6.043707):1.261875,((Tomopeas_ravus:37.377535,(((Platymops_setiger:11.375821,(Mormopterus_beccarii:9.459273,(Mormopterus_norfolkensis:7.716721,(Mormopterus_planiceps:4.684217,Mormopterus_loriae:4.684217):3.032504):1.742552):1.916547):8.037556,(Sauromys_petrophilus:13.765752,((Mormopterus_kalinowskii:7.370185,(Mormopterus_minutus:4.887645,Mormopterus_phrudus:4.887645):2.482539):4.961605,(Mormopterus_jugularis:7.351288,(Mormopterus_doriae:0.689440,Mormopterus_acetabulosus:0.689440):6.661848):4.980501):1.433962):5.647625):3.911598,((((Cheiromeles_torquatus:4.107580,Cheiromeles_parvidens:4.107580):4.973969,(Myopterus_daubentonii:4.110543,Myopterus_whitleyi:4.110543):4.971005):9.177358,(Molossops_aequatorianus:14.434833,((Molossops_mattogrossensis:8.165195,(Molossops_neglectus:4.110543,Molossops_temminckii:4.110543):4.054651):5.348650,(Cynomops_abrasus:9.557522,((Cynomops_greenhalli:3.537061,Cynomops_mexicanus:3.537061):0.885317,(Cynomops_paranus:3.537061,Cynomops_planirostris:3.537061):0.885317):5.135144):3.956323):0.920988):3.824074):4.505067,((Tadarida_brasiliensis:13.870740,(Tadarida_aegyptiaca:12.331715,((Tadarida_australis:3.632562,Tadarida_kuboriensis:3.632562):8.000988,(Tadarida_fulminans:9.368290,((Tadarida_lobata:6.716497,Tadarida_ventralis:6.716497):0.420069,(Tadarida_insignis:5.735712,(Tadarida_latouchei:3.710569,Tadarida_teniotis:3.710569):2.025143):1.400855):2.231723):2.265261):0.698165):1.539024):8.693864,((Nyctinomops_macrotis:10.133108,(Nyctinomops_aurispinosus:9.916678,(Nyctinomops_femorosaccus:5.544296,Nyctinomops_laticaudatus:5.544296):4.372382):0.216430):11.766587,((((Otomops_formosus:5.946374,Otomops_secundus:5.946374):4.377846,(Otomops_papuensis:6.232278,(Otomops_wroughtoni:4.254543,(Otomops_martiensseni:4.110543,Otomops_madagascariensis:4.110543):0.144000):1.977735):4.091942):11.368703,(((Promops_centralis:5.162198,Promops_nasutus:5.162198):16.247157,(Molossus_sinaloae:21.220218,((Molossus_rufus:6.691738,Molossus_pretiosus:6.691738):14.436783,(Molossus_currentium:16.624762,(Molossus_molossus:13.287760,(Molossus_coibensis:11.094455,(Molossus_barnesi:1.694635,Molossus_aztecus:1.694635):9.399821):2.193305):3.337002):4.503758):0.091697):0.189137):0.101337,((Eumops_hansae:7.080528,(Eumops_perotis:4.684217,Eumops_trumbulli:4.684217):2.396311):7.449921,(Eumops_dabbenei:12.618487,((Eumops_bonariensis:4.875313,Eumops_patagonicus:4.875313):7.169671,(Eumops_maurus:9.757438,(Eumops_glaucinus:7.930092,(Eumops_auripendulus:4.971005,Eumops_underwoodi:4.971005):2.959087):1.827346):2.287547):0.573502):1.911962):6.980243):0.182231):0.101406,(((Mops_nanulus:6.882797,(Mops_spurrelli:3.552859,(Mops_brachypterus:2.018419,(Mops_thersites:0.115767,Mops_petersoni:0.115767):1.902652):1.534439):3.329938):4.401570,((Mops_congicus:1.707540,Mops_sarasinorum:1.707540):8.129563,((Mops_niangarae:0.693264,(Mops_trevori:0.399497,Mops_midas:0.399497):0.293767):9.103870,((Mops_demonstrator:2.767703,Mops_niveiventer:2.767703):4.347163,(Mops_mops:6.684409,(Mops_condylurus:2.772196,Mops_leucostigma:2.772196):3.912213):0.430457):2.682268):0.039969):1.447264):0.186888,((Chaerephon_ansorgei:4.684153,(Chaerephon_bemmeleni:0.051622,Chaerephon_bivittatus:0.051622):4.632531):6.682804,(((Chaerephon_leucogaster:2.764166,Chaerephon_pumilus:2.764166):8.169492,((Chaerephon_johorensis:2.271367,Chaerephon_nigeriae:2.271367):7.733928,(Chaerephon_plicatus:9.057458,(Chaerephon_aloysiisabaudiae:8.653469,Chaerephon_major:8.653469):0.403990):0.947837):0.928363):0.241790,(Chaerephon_russatus:5.324029,((Chaerephon_jobensis:4.397332,(Chaerephon_solomonis:1.606208,Chaerephon_bregullae:1.606208):2.791124):0.422217,(Chaerephon_gallagheri:4.116693,(Chaerephon_chapini:2.772196,Chaerephon_shortridgei:2.772196):1.344498):0.702856):0.504480):5.851420):0.191509):0.104298):10.323074):0.105365):0.664909):0.199370):0.561001):14.052560):14.530547,((((Miniopterus_robustior:5.066506,Miniopterus_tristis:5.066506):6.729097,(Miniopterus_fraterculus:8.029958,(Miniopterus_fuscus:4.875313,Miniopterus_medius:4.875313):3.154645):3.765645):2.256818,((Miniopterus_schreibersii:8.030022,(Miniopterus_majori:0.350647,Miniopterus_natalensis:0.350647):7.679375):2.078760,((Miniopterus_magnater:8.029958,(Miniopterus_inflatus:4.875313,Miniopterus_africanus:4.875313):3.154645):1.133259,((Miniopterus_shortridgei:6.787239,(Miniopterus_paululus:6.066921,Miniopterus_australis:6.066921):0.720318):1.810170,((Miniopterus_minor:4.301832,Miniopterus_manavi:4.301832):1.781436,(Miniopterus_pusillus:4.301832,Miniopterus_macrocneme:4.301832):1.781436):2.514141):0.565808):0.945565):3.943639):35.179064,(((Tylonycteris_pachypus:4.971005,Tylonycteris_robustula:4.971005):18.038114,((((Hypsugo_pulveratus:7.838797,(Hypsugo_kitcheneri:4.684217,Hypsugo_lophurus:4.684217):3.154581):10.097694,(Histiotus_velatus:12.714143,((Histiotus_macrotus:4.684312,Histiotus_laephotis:4.684312):7.323820,(Histiotus_alienus:9.423210,(Histiotus_montanus:4.684217,Histiotus_magellanicus:4.684217):4.738993):2.584923):0.706010):5.222349):1.098601,(Eptesicus_floweri:19.023299,((Eptesicus_nasutus:7.757942,(Eptesicus_bobrinskoi:6.787239,(Eptesicus_japonensis:4.678576,(Eptesicus_gobiensis:2.477951,Eptesicus_nilssonii:2.477951):2.200626):2.108662):0.970704):2.088199,(((Eptesicus_diminutus:2.669525,Eptesicus_innoxius:2.669525):3.613213,(Eptesicus_bottae:3.977027,(Eptesicus_kobayashii:0.260500,Eptesicus_platyops:0.260500):3.716528):2.305712):2.616490,((Eptesicus_hottentotus:1.881717,Eptesicus_tatei:1.881717):6.615157,((Eptesicus_chiriquinus:4.206172,(Eptesicus_andinus:1.935633,Eptesicus_brasiliensis:1.935633):2.270539):2.890597,((Eptesicus_furinalis:0.658403,(Eptesicus_serotinus:0.515073,Eptesicus_fuscus:0.515073):0.143331):5.647763,(Eptesicus_dimissus:5.172331,(Eptesicus_guadeloupensis:1.694348,Eptesicus_pachyotis:1.694348):3.477983):1.133835):0.790602):1.400105):0.402355):0.946912):9.177157):0.011794):2.767022,((((Glischropus_javanus:4.971005,Glischropus_tylopus:4.971005):8.859033,((Hypsugo_anchietae:4.963549,Hypsugo_eisentrauti:4.963549):0.725193,(Pipistrellus_subflavus:0.805207,Otonycteris_hemprichii:0.805207):4.883535):8.141296):2.402745,((Hypsugo_crassulus:7.838797,(Pipistrellus_nanulus:5.436750,Pipistrellus_rueppellii:5.436750):2.402047):8.263274,(Pharotis_imogene:14.052468,((Nyctophilus_geoffroyi:4.359572,(Nyctophilus_gouldi:3.345869,Nyctophilus_bifax:3.345869):1.013703):2.427667,((Nyctophilus_walkeri:1.968614,Nyctophilus_microdon:1.968614):3.474350,(Nyctophilus_timoriensis:1.118189,(Nyctophilus_microtis:1.106144,(Nyctophilus_heran:0.091964,Nyctophilus_arnhemensis:0.091964):1.014181):0.012045):4.324775):1.344275):7.265229):2.049604):0.130711):4.659634,(((Nycticeinops_schlieffeni:11.471474,((Scotorepens_balstoni:4.301832,Scotorepens_orion:4.301832):5.066506,(Scotorepens_greyii:4.301832,Scotorepens_sanborni:4.301832):5.066506):2.103137):6.432022,(Scotoecus_pallidus:11.471512,(Scotoecus_albofuscus:9.368385,(Scotoecus_hirundo:6.882867,(Scotoecus_hindei:3.540025,Scotoecus_albigula:3.540025):3.342842):2.485519):2.103127):6.431984):0.867923,((((Glauconycteris_alboguttata:2.968168,Glauconycteris_argentata:2.968168):3.436572,((Glauconycteris_superba:4.149547,(Glauconycteris_machadoi:3.728063,Glauconycteris_variegata:3.728063):0.421484):1.968762,((Glauconycteris_beatrix:3.722040,Glauconycteris_humeralis:3.722040):1.890257,(Glauconycteris_poensis:4.784306,(Glauconycteris_gleni:1.387771,(Glauconycteris_egeria:0.535721,Glauconycteris_kenyacola:0.535721):0.852049):3.396535):0.827991):0.506012):0.286431):7.682287,(((Lasiurus_ega:3.728158,Lasiurus_xanthinus:3.728158):4.309862,(Lasiurus_intermedius:3.733894,Lasiurus_insularis:3.733894):4.304126):2.668519,(Lasiurus_egregius:8.651296,((Lasiurus_castaneus:6.954628,Lasiurus_cinereus:6.954628):1.068967,(Lasiurus_seminolus:4.784103,((Lasiurus_pfeifferi:4.162580,(Lasiurus_salinae:1.499810,Lasiurus_blossevillii:1.499810):2.662770):0.427543,(Lasiurus_minor:2.449558,(Lasiurus_degelidus:1.594928,(Lasiurus_borealis:0.536295,Lasiurus_varius:0.536295):1.058633):0.854631):2.140564):0.193980):3.239492):0.627702):2.055242):3.380489):4.570795,(((Harpiocephalus_harpia:3.059080,Harpiocephalus_mordax:3.059080):7.360646,(Murina_grisea:10.321516,((Murina_aenea:5.831238,(Murina_huttoni:2.912579,(Murina_puta:2.525398,(Murina_cyclotis:2.176058,Murina_rozendaali:2.176058):0.349341):0.387181):2.918659):4.397345,((Murina_aurata:4.200069,(Murina_fusca:3.725131,(Murina_leucogaster:2.389906,Murina_hilgendorfi:2.389906):1.335225):0.474938):3.160632,(Murina_ussuriensis:6.662613,((Murina_florium:3.021224,Murina_tubinaris:3.021224):2.848960,(Murina_silvatica:4.868431,(Murina_suilla:0.596043,Murina_tenebrosa:0.596043):4.272388):1.001753):0.792429):0.698088):2.867881):0.092933):0.098211):3.628860,(((Phoniscus_aerosa:2.906413,Phoniscus_jagorii:2.906413):4.263211,(Phoniscus_atrox:1.736984,Phoniscus_papuensis:1.736984):5.432640):6.691616,(((Kerivoula_minuta:0.658467,Kerivoula_eriophora:0.658467):5.091775,((Kerivoula_pellucida:0.638296,Kerivoula_myrella:0.638296):3.878245,(Kerivoula_cuprosa:0.438787,Kerivoula_picta:0.438787):4.077754):1.233702):1.706021,(Kerivoula_argentata:6.523966,(((Kerivoula_hardwickii:3.056881,Kerivoula_agnella:3.056881):3.265817,(Kerivoula_intermedia:3.858392,(Kerivoula_muscina:3.385924,Kerivoula_flora:3.385924):0.472469):2.464306):0.034531,((Kerivoula_smithii:4.340835,Kerivoula_phalaena:4.340835):1.038271,((Kerivoula_papillosa:2.483208,Kerivoula_lenis:2.483208):1.986586,(Kerivoula_whiteheadi:3.763720,Kerivoula_lanosa:3.763720):0.706074):0.909312):0.978124):0.166737):0.932297):6.404976):0.187347):4.609236):0.113597):2.120998):0.909698):1.207005):1.749711,((((Hypsugo_joffrei:7.831277,(Hypsugo_anthonyi:0.075712,Pipistrellus_stenopterus:0.075712):7.755565):6.297668,((Hypsugo_cadornae:9.255438,(Hypsugo_macrotis:4.684217,Hypsugo_vordermanni:4.684217):4.571222):4.605923,((Hypsugo_alaschanicus:4.302883,Hypsugo_savii:4.302883):5.065454,(Hypsugo_bodenheimeri:2.891500,Hypsugo_ariel:2.891500):6.476838):4.493024):0.267583):8.802117,(((Scotomanes_ornatus:18.927890,((Scotophilus_nigrita:4.184822,(Scotophilus_kuhlii:3.537061,Scotophilus_collinus:3.537061):0.647760):0.594808,(((Scotophilus_celebensis:3.537061,Scotophilus_heathii:3.537061):0.356383,(Scotophilus_borbonicus:3.537061,Scotophilus_viridis:3.537061):0.356383):0.867132,((Scotophilus_leucogaster:2.772196,Scotophilus_nucella:2.772196):1.913799,(Scotophilus_robustus:4.580399,(Scotophilus_nux:0.503123,Scotophilus_dinganii:0.503123):4.077276):0.105596):0.074582):0.019053):14.148260):1.418094,(((Mimetillus_moloneyi:2.694763,Ia_io:2.694763):7.996244,((Laephotis_angolensis:5.241256,Laephotis_namibensis:5.241256):4.605063,(Laephotis_wintoni:4.164269,Laephotis_botswanae:4.164269):5.682050):0.844689):9.148087,(((Vespertilio_murinus:8.125682,Vespertilio_sinensis:8.125682):6.030747,(Arielulus_cuprosus:7.832902,(Arielulus_circumdatus:6.008416,Arielulus_societatis:6.008416):1.824486):6.323527):4.925707,(((Falsistrellus_mackenziei:4.684217,Falsistrellus_tasmaniensis:4.684217):6.787200,(Falsistrellus_mordax:7.360848,(Falsistrellus_petersi:4.080526,Falsistrellus_affinis:4.080526):3.280322):4.110569):5.788882,((Bauerus_dubiaquercus:10.993569,Antrozous_pallidus:10.993569):0.597945,((Nyctalus_furvus:5.735712,(Nyctalus_noctula:2.106177,Nyctalus_plancyi:2.106177):3.629535):0.191125,(Nyctalus_aviator:1.682991,((Nyctalus_azoreum:0.672902,Nyctalus_lasiopterus:0.672902):0.303231,(Nyctalus_leisleri:0.598146,Nyctalus_montanus:0.598146):0.377988):0.706858):4.243845):5.664678):5.668785):1.821837):0.756959):0.506889):2.249990,(((Barbastella_barbastellus:11.662648,Barbastella_leucomelas:11.662648):6.779296,((Euderma_maculatum:15.104208,Idionycteris_phyllotis:15.104208):2.486239,((Corynorhinus_rafinesquii:6.118097,(Corynorhinus_mexicanus:2.298230,Corynorhinus_townsendii:2.298230):3.819867):10.037515,((Plecotus_auritus:5.257794,Plecotus_taivanus:5.257794):7.647586,(Plecotus_teneriffae:8.316779,(Plecotus_austriacus:5.446023,Plecotus_kolombatovici:5.446023):2.870756):4.588601):3.250232):1.434835):0.851497):2.452174,((((Nycticeius_humeralis:4.979513,Nycticeius_cubanus:4.979513):2.633964,(Pipistrellus_hesperus:4.971005,Hypsugo_musciculus:4.971005):2.642472):3.005561,(Rhogeessa_alleni:8.794601,(Rhogeessa_mira:5.840561,(Rhogeessa_gracilis:5.737960,((Rhogeessa_minutilla:1.188771,(Rhogeessa_genowaysi:0.344338,Rhogeessa_parvula:0.344338):0.844434):2.731408,(Rhogeessa_aeneus:2.966830,(Rhogeessa_io:0.269008,Rhogeessa_tumida:0.269008):2.697822):0.953350):1.817781):0.102600):2.954040):1.824437):2.161802,(((Vespadelus_pumilus:8.316779,(Vespadelus_caurinus:4.388059,(Vespadelus_finlaysoni:1.823021,Vespadelus_troughtoni:1.823021):2.565039):3.928719):1.625041,((Vespadelus_regulus:2.689027,Vespadelus_baverstocki:2.689027):4.503348,(Vespadelus_darlingtoni:1.610510,(Vespadelus_vulturnus:0.302753,Vespadelus_douglasorum:0.302753):1.307757):5.581865):2.749444):2.475842,((Neoromicia_tenuipinnis:6.587857,(Neoromicia_flavescens:3.427317,Neoromicia_rendalli:3.427317):3.160540):4.214320,((Eptesicus_matroka:3.823850,Neoromicia_capensis:3.823850):6.309230,(Neoromicia_melckorum:9.770855,((Neoromicia_somalicus:3.823850,Neoromicia_zuluensis:3.823850):1.855762,(Neoromicia_brunneus:1.571220,Neoromicia_guineensis:1.571220):4.108392):4.091243):0.362225):0.669096):1.615486):0.363178):8.113277):1.701857):0.335088):0.459455,(((Eudiscopus_denticulus:11.566669,Lasionycteris_noctivagans:11.566669):5.688704,(Hesperoptenus_doriae:12.714613,(Chalinolobus_tuberculatus:10.037416,((Chalinolobus_picatus:4.298422,(Chalinolobus_nigrogriseus:2.143268,Chalinolobus_morio:2.143268):2.155154):5.352753,(Chalinolobus_dwyeri:6.378182,(Chalinolobus_gouldii:3.910938,Chalinolobus_neocaledonicus:3.910938):2.467244):3.272993):0.386241):2.677197):4.540760):4.096924,((Hesperoptenus_gaskelli:9.846629,(Hesperoptenus_tomesi:3.017305,(Hesperoptenus_tickelli:0.589542,Hesperoptenus_blanfordi:0.589542):2.427763):6.829325):11.184058,((((Pipistrellus_minahassae:4.206235,Pipistrellus_ceylonicus:4.206235):8.054399,(Pipistrellus_aero:11.848282,((Pipistrellus_deserti:6.169974,(Pipistrellus_inexspectatus:2.240776,Pipistrellus_rusticus:2.240776):3.929197):2.784400,(Pipistrellus_maderensis:8.207257,(Pipistrellus_kuhlii:3.919351,Pipistrellus_hesperidus:3.919351):4.287906):0.747117):2.893908):0.412352):3.026622,((Pipistrellus_permixtus:12.140581,(Pipistrellus_nathusii:5.252951,(Pipistrellus_pipistrellus:4.397332,Pipistrellus_pygmaeus:4.397332):0.855618):6.887631):1.238832,(((Pipistrellus_javanicus:2.965205,Pipistrellus_abramus:2.965205):3.344053,(Pipistrellus_paterculus:2.459309,Pipistrellus_endoi:2.459309):3.849948):2.491159,(Pipistrellus_coromandra:7.551889,(Pipistrellus_angulatus:7.450526,((Pipistrellus_westralis:4.515680,Pipistrellus_papuanus:4.515680):0.450179,(Pipistrellus_wattsi:1.887907,(Pipistrellus_adamsi:1.750686,(Pipistrellus_collinus:1.450004,Pipistrellus_tenuis:1.450004):0.300682):0.137220):3.077952):2.484667):0.101363):1.248527):4.578997):1.907843):3.964372,((Philetor_brachypterus:2.161145,Scotozous_dormeri:2.161145):16.656049,((Hypsugo_imbricatus:9.846414,(Hypsugo_arabicus:7.360912,(Neoromicia_helios:4.301832,Neoromicia_nanus:4.301832):3.059080):2.485503):7.531666,(Scoteanax_rueppellii:13.762899,((((Myotis_frater:2.676600,Myotis_bucharensis:2.676600):6.788338,((Myotis_brandtii:6.384396,Myotis_insularum:6.384396):1.741126,((Myotis_nipalensis:2.029126,Myotis_davidii:2.029126):3.324169,(Myotis_hajastanicus:4.654868,Myotis_mystacinus:4.654868):0.698426):2.772228):1.339415):0.669766,(((Myotis_keaysi:6.674562,(Myotis_findleyi:1.362247,Myotis_sodalis:1.362247):5.312316):1.256974,(Myotis_elegans:5.800112,(Myotis_martiniquensis:4.942499,((Myotis_atacamensis:4.440924,Myotis_nigricans:4.440924):0.033506,(Myotis_nesopolus:2.644384,Myotis_dominicensis:2.644384):1.830047):0.468068):0.857613):2.131425):0.974761,((Myotis_siligorensis:2.196834,((Myotis_planiceps:1.488912,Myotis_californicus:1.488912):0.240635,(Myotis_leibii:1.433880,(Myotis_melanorhinus:0.295010,Myotis_ciliolabrum:0.295010):1.138870):0.295666):0.467287):6.563949,((Myotis_scotti:7.000641,(Myotis_oreias:2.772196,Myotis_altarium:2.772196):4.228445):1.466385,((Myotis_annectans:4.002806,(Myotis_ozensis:1.340260,Myotis_hosonoi:1.340260):2.662547):1.541662,((Myotis_rosseti:4.988213,Myotis_yesoensis:4.988213):0.268789,((Myotis_ridleyi:1.234912,Myotis_australis:1.234912):3.995025,(Myotis_ikonnikovi:4.771337,(Myotis_muricola:2.198618,Myotis_ater:2.198618):2.572718):0.458601):0.027065):0.287466):2.922558):0.293756):0.145514):1.228407):0.183763,(((Myotis_stalkeri:7.832966,(Myotis_macrotarsus:0.081448,Myotis_vivesi:0.081448):7.751518):1.807564,(((Myotis_macrodactylus:2.867888,Myotis_fimbriatus:2.867888):3.058944,((Myotis_laniger:2.872285,Myotis_daubentonii:2.872285):0.573960,(Myotis_capaccinii:2.075108,(Myotis_longipes:1.341980,Myotis_pruinosus:1.341980):0.733128):1.371137):2.480586):2.761739,((Cistugo_lesueuri:1.054236,Cistugo_seabrae:1.054236):6.812657,(Myotis_grisescens:7.684368,(Myotis_bocagii:7.360752,((Myotis_horsfieldii:4.612711,Myotis_hasseltii:4.612711):1.194858,(Myotis_adversus:4.875313,(Myotis_macropus:2.838444,Myotis_moluccarum:2.838444):2.036869):0.932255):1.553184):0.323616):0.182524):0.821678):0.951960):0.606488,(((Myotis_cobanensis:4.134761,(Myotis_yumanensis:2.715985,Myotis_peninsularis:2.715985):1.418776):4.887500,((Myotis_riparius:4.397332,(Myotis_simus:3.055352,Myotis_ruber:3.055352):1.341980):2.815663,((Myotis_ricketti:5.594216,((Myotis_levis:0.416704,Myotis_montivagus:0.416704):3.322065,(Myotis_dasycneme:0.161462,Myotis_aelleni:0.161462):3.577307):1.855447):0.945676,((Myotis_lucifugus:3.640783,Myotis_occultus:3.640783):1.023167,(Myotis_abei:2.908994,(Myotis_chiloensis:2.588460,Myotis_fortidens:2.588460):0.320534):1.754956):1.875943):0.673102):1.809266):0.739769,(((Myotis_volans:3.806197,(Myotis_albescens:3.632562,Nycticeius_aenobarbus:3.632562):0.173635):0.519470,(Myotis_oxyotus:1.966064,(Myotis_velifer:1.553248,Myotis_austroriparius:1.553248):0.412816):2.359602):4.520333,(((Myotis_bechsteinii:7.465207,((Myotis_evotis:2.493055,Myotis_auriculus:2.493055):2.669047,(Myotis_keenii:2.386083,Myotis_septentrionalis:2.386083):2.776020):2.303105):0.012494,(Myotis_pequinius:6.877424,(Myotis_thysanodes:6.789079,(Myotis_schaubi:3.086803,(Myotis_nattereri:0.348448,Myotis_bombinus:0.348448):2.738355):3.702276):0.088345):0.600278):0.168366,((Myotis_welwitschii:4.877703,(Myotis_formosus:2.581099,Myotis_hermani:2.581099):2.296604):0.475434,(((Myotis_emarginatus:1.272195,Myotis_tricolor:1.272195):3.796261,(Myotis_morrisi:3.313271,(Myotis_goudoti:2.285037,Myotis_anjouanensis:2.285037):1.028233):1.755185):0.038313,((Myotis_oxygnathus:3.154581,(Myotis_blythii:0.129437,Myotis_punicus:0.129437):3.025144):0.282869,(Myotis_chinensis:3.011378,(Myotis_sicarius:0.566217,Myotis_myotis:0.566217):2.445161):0.426073):1.669319):0.246368):2.292930):1.199932):0.916030):0.484989):0.071448):3.444432):3.615182):1.439113):0.434435):1.779059):0.321610):2.038221):1.368313):24.472654):2.676597):4.533761):1.297558):8.516699):1.807669):13.765907):2.770324):7.400000,(((Ptilocercus_lowii:55.900000,((Anathana_ellioti:10.894203,Urogale_everetti:10.894203):34.647348,((Dendrogale_melanura:9.644207,Dendrogale_murina:9.644207):35.728549,((Tupaia_gracilis:23.530364,(Tupaia_montana:14.227794,(Tupaia_minor:6.586160,(Tupaia_chrysogaster:0.414879,Tupaia_splendidula:0.414879):6.171280):7.641635):9.302569):21.475505,((Tupaia_picta:12.868050,(Tupaia_nicobarica:10.264829,(Tupaia_longipes:0.892268,Tupaia_tana:0.892268):9.372561):2.603221):25.368032,(Tupaia_dorsalis:18.800220,((Tupaia_palawanensis:13.037360,Tupaia_moellendorffi:13.037360):4.129006,(Tupaia_glis:5.664959,(Tupaia_javanica:5.176796,Tupaia_belangeri:5.176796):0.488164):11.501407):1.633854):19.435862):6.769787):0.366887):0.168795):10.358449):27.278955,((Galeopterus_variegates:11.602272,Cynocephalus_volans:11.602272):69.317118,(((((Perodicticus_potto:15.227921,(Arctocebus_aureus:9.608041,Arctocebus_calabarensis:9.608041):5.619881):16.859521,((Loris_tardigradus:10.514468,Loris_lydekkerianus:10.514468):18.309817,(Nycticebus_pygmaeus:16.768848,(Nycticebus_coucang:10.786487,Nycticebus_bengalensis:10.786487):5.982361):12.055437):3.263157):3.806828,((Galago_granti:7.613991,Galago_zanzibaricus:7.613991):14.955812,((Galago_orinus:10.967682,(Galago_thomasi:2.128745,Galago_demidoff:2.128745):8.838937):11.330253,((Galago_alleni:9.336143,(Galago_gabonensis:0.854489,Galago_cameronensis:0.854489):8.481653):8.157796,((Galago_senegalensis:14.865320,(Galago_moholi:6.435544,Galago_nyasae:6.435544):8.429775):0.181249,((Euoticus_elegantulus:5.166637,Euoticus_pallidus:5.166637):7.953305,((Galago_matschiei:5.810472,Galago_gallarum:5.810472):0.515232,(Otolemur_garnettii:4.532077,(Otolemur_crassicaudatus:4.260209,Otolemur_monteiri:4.260209):0.271868):1.793627):6.794238):1.926627):2.447370):4.803996):0.271868):13.324468):31.362315,(((Phaner_furcifer:18.037816,(Phaner_pallescens:14.592304,(Phaner_parienti:4.583532,Phaner_electromontis:4.583532):10.008772):3.445512):17.856494,((Cheirogaleus_medius:15.499765,((Cheirogaleus_major:1.318671,Cheirogaleus_adipicaudatus:1.318671):13.909220,(Cheirogaleus_crossleyi:8.906103,Cheirogaleus_sibreei:8.906103):6.321788):0.271874):16.766466,(Allocebus_trichotis:20.757053,(Mirza_coquereli:20.395380,(Microcebus_rufus:10.151920,(Microcebus_myoxinus:9.970642,(Microcebus_murinus:4.080827,Microcebus_griseorufus:4.080827):5.889815):0.181278):10.243460):0.361674):11.509177):3.628080):7.432642,((Daubentonia_madagascariensis:36.888351,(Indri_indri:28.637497,((Avahi_laniger:8.157847,Avahi_occidentalis:8.157847):13.596321,((Propithecus_verreauxi:7.613930,(Propithecus_coquereli:3.337919,Propithecus_deckenii:3.337919):4.276011):0.177876,(Propithecus_tattersalli:7.718864,(Propithecus_perrieri:7.612812,(Propithecus_edwardsi:4.100587,Propithecus_diadema:4.100587):3.512225):0.106052):0.072942):13.962363):6.883329):8.250854):4.172543,(((Lepilemur_septentrionalis:6.707563,Lepilemur_ankaranensis:6.707563):2.809789,((Lepilemur_edwardsi:1.959696,Lepilemur_microdon:1.959696):4.954714,(Lepilemur_ruficaudatus:4.256130,(Lepilemur_dorsalis:3.306557,(Lepilemur_leucopus:2.621026,Lepilemur_mustelinus:2.621026):0.685531):0.949573):2.658280):2.602942):29.784668,(((Prolemur_simus:3.219993,Hapalemur_aureus:3.219993):11.826631,(Hapalemur_occidentalis:10.786426,(Hapalemur_alaotrensis:1.000424,Hapalemur_griseus:1.000424):9.786002):4.260197):6.435450,((Lemur_catta:7.862654,(Varecia_variegata:7.341972,Varecia_rubra:7.341972):0.520682):3.568193,(Eulemur_coronatus:7.251181,((Eulemur_mongoz:6.616830,Eulemur_rubriventer:6.616830):0.535798,(Eulemur_macaco:6.987729,((Eulemur_fulvus:2.008734,Eulemur_collaris:2.008734):4.886071,((Eulemur_sanfordi:0.328852,Eulemur_albifrons:0.328852):3.936941,(Eulemur_albocollaris:3.344476,(Eulemur_rufus:0.478866,Eulemur_cinereiceps:0.478866):2.865610):0.921317):2.629013):0.092923):0.164900):0.098553):4.179666):10.051227):17.819947):1.758875):2.266058):23.929632):8.638870,(((Tarsius_tarsier:9.453685,(Tarsius_pelengensis:3.123327,Tarsius_sangirensis:3.123327):6.330358):0.171225,((Tarsius_bancanus:6.975837,Tarsius_pumilus:6.975837):0.251540,(Tarsius_dentatus:2.635200,Tarsius_syrichta:2.635200):4.592178):2.397532):61.875090,(((((((Alouatta_caraya:2.867920,Alouatta_pigra:2.867920):2.184610,(Alouatta_sara:3.953115,(Alouatta_seniculus:2.578137,Alouatta_macconnelli:2.578137):1.374978):1.099415):0.103598,(Alouatta_guariba:4.317589,((Alouatta_belzebul:2.921803,Alouatta_nigerrima:2.921803):0.129895,(Alouatta_coibensis:0.349252,Alouatta_palliata:0.349252):2.702446):1.265891):0.838539):11.601638,((Ateles_paniscus:6.788972,((Ateles_fusciceps:6.617219,Ateles_geoffroyi:6.617219):0.089146,((Ateles_belzebuth:2.406175,Ateles_hybridus:2.406175):2.750013,(Ateles_chamek:2.406175,Ateles_marginatus:2.406175):2.750013):1.550177):0.082607):6.789107,((Brachyteles_arachnoides:3.609392,Brachyteles_hypoxanthus:3.609392):7.648375,(Oreonax_flavicauda:8.507715,(Lagothrix_lugens:7.476512,(Lagothrix_cana:0.298634,(Lagothrix_poeppigii:0.248017,Lagothrix_lagotricha:0.248017):0.050617):7.177877):1.031203):2.750052):2.320311):3.179688):2.406185,(((Pithecia_pithecia:7.304619,(Pithecia_aequatorialis:5.928383,(Pithecia_irrorata:4.640590,(Pithecia_albicans:1.973994,Pithecia_monachus:1.973994):2.666596):1.287794):1.376235):1.289036,((Cacajao_calvus:2.578137,Cacajao_melanocephalus:2.578137):3.356231,(Chiropotes_albinasus:5.758940,(Chiropotes_satanas:5.070036,(Chiropotes_utahickae:1.385949,(Chiropotes_israelita:0.162766,Chiropotes_chiropotes:0.162766):1.223183):3.684086):0.688904):0.175429):2.659286):8.421855,(((Callicebus_cinerascens:2.406433,Callicebus_moloch:2.406433):0.171618,(Callicebus_brunneus:2.411246,(Callicebus_hoffmannsi:1.890634,Callicebus_baptista:1.890634):0.520612):0.166805):7.470783,((Callicebus_dubius:6.273295,(Callicebus_caligatus:5.240902,(Callicebus_discolor:3.783531,(Callicebus_cupreus:3.724893,Callicebus_ornatus:3.724893):0.058638):1.457371):1.032394):3.615762,(((Callicebus_olallae:5.027883,Callicebus_modestus:5.027883):0.987650,(Callicebus_oenanthe:3.279849,(Callicebus_donacophilus:2.406175,Callicebus_pallescens:2.406175):0.873673):2.735684):3.351542,(Callicebus_torquatus:6.702526,((Callicebus_lucifer:0.286689,Callicebus_medemi:0.286689):5.097974,(Callicebus_lugens:2.329118,(Callicebus_purinus:1.871040,Callicebus_regulus:1.871040):0.458078):3.055545):1.317863):2.664549):0.521982):0.159776):6.966676):2.148441):1.117132,((Aotus_nigriceps:17.204969,(Aotus_trivirgatus:1.082989,Aotus_nancymaae:1.082989):16.121979):0.411981,((((Saimiri_boliviensis:2.407636,Saimiri_vanzolinii:2.407636):0.170380,(Saimiri_ustus:1.366355,(Saimiri_oerstedii:0.676417,Saimiri_sciureus:0.676417):0.689938):1.211661):12.890691,((Cebus_olivaceus:2.659692,(Cebus_albifrons:2.402480,Cebus_capucinus:2.402480):0.257212):3.785540,(Cebus_xanthosternos:6.265861,(Cebus_libidinosus:4.243556,(Cebus_nigritus:3.512798,Cebus_apella:3.512798):0.730759):2.022305):0.179371):9.023476):1.062836,(((Callicebus_personatus:9.276223,(Callicebus_barbarabrownae:4.945555,(Callicebus_nigrifrons:1.167724,Callicebus_melanochir:1.167724):3.777830):4.330669):3.129066,(Aotus_hershkovitzi:10.263272,(Aotus_lemurinus:2.794314,(Aotus_azarae:1.297605,(Aotus_vociferans:0.076227,Aotus_miconax:0.076227):1.221378):1.496709):7.468958):2.142018):3.349256,((Saguinus_inustus:7.562323,(((Saguinus_nigricollis:2.402222,Saguinus_graellsi:2.402222):3.872620,(Saguinus_tripartitus:3.875714,(Saguinus_fuscicollis:2.316456,Saguinus_melanoleucus:2.316456):1.559257):2.399128):0.048243,(((Saguinus_bicolor:2.062424,Saguinus_martinsi:2.062424):2.318089,(Saguinus_midas:2.062424,Saguinus_niger:2.062424):2.318089):1.463101,((Saguinus_leucopus:2.749956,(Saguinus_geoffroyi:0.684667,Saguinus_oedipus:0.684667):2.065288):2.924193,(Saguinus_imperator:4.124933,(Saguinus_labiatus:3.098577,(Saguinus_mystax:1.890634,Saguinus_pileatus:1.890634):1.207943):1.026356):1.549215):0.169465):0.479472):1.239238):6.266138,((Leontopithecus_chrysomelas:1.460815,(Leontopithecus_rosalia:1.289097,(Leontopithecus_caissara:1.206224,Leontopithecus_chrysopygus:1.206224):0.082873):0.171718):11.257737,(Callimico_goeldii:11.172088,(((Callithrix_aurita:1.110232,Callithrix_flaviceps:1.110232):0.185196,((Callithrix_geoffroyi:1.035036,Callithrix_kuhlii:1.035036):0.085637,(Callithrix_jacchus:1.035466,Callithrix_penicillata:1.035466):0.085207):0.174755):3.682243,(Callithrix_pygmaea:4.030960,((Callithrix_humeralifera:1.713516,Callithrix_chrysoleuca:1.713516):0.169752,((Callithrix_intermedia:1.512507,Callithrix_argentata:1.512507):0.207454,(Callithrix_emiliae:1.171591,(Callithrix_leucippe:0.871067,Callithrix_melanura:0.871067):0.300525):0.548370):0.163307):2.147693):0.946710):6.194417):1.546464):1.109910):1.926084):0.776999):1.085405):2.664133):24.750038,((((Pongo_pygmaeus:5.242126,Pongo_abelii:5.242126):10.569822,((Gorilla_gorilla:4.726585,Gorilla_beringei:4.726585):5.150310,(Homo_sapiens:7.562478,(Pan_paniscus:3.867206,Pan_troglodytes:3.867206):3.695273):2.314417):5.935053):3.008301,(((Nomascus_gabriellae:3.437516,Nomascus_siki:3.437516):4.038996,(Nomascus_leucogenys:2.838386,(Nomascus_concolor:2.487129,Nomascus_hainanus:2.487129):0.351257):4.638126):0.171833,(Symphalangus_syndactylus:7.040568,(Bunopithecus_hoolock:6.869887,(Hylobates_klossii:3.953058,((Hylobates_lar:3.618158,(Hylobates_muelleri:3.105452,Hylobates_moloch:3.105452):0.512706):0.079407,(Hylobates_pileatus:3.599595,(Hylobates_agilis:1.718758,Hylobates_albibarbis:1.718758):1.880837):0.097969):0.255493):2.916829):0.170681):0.607777):11.171905):11.515427,((((Colobus_satanas:5.757736,(Colobus_angolensis:3.604794,(Colobus_guereza:1.211581,(Colobus_polykomos:0.937153,Colobus_vellerosus:0.937153):0.274428):2.393213):2.152942):3.265509,(Procolobus_verus:8.850917,((Piliocolobus_badius:2.234386,Piliocolobus_preussi:2.234386):5.499835,(Piliocolobus_rufomitratus:7.680283,((Piliocolobus_kirkii:3.654853,Piliocolobus_tholloni:3.654853):2.103574,(Piliocolobus_tephrosceles:3.088716,(Piliocolobus_gordonorum:2.830451,(Piliocolobus_pennantii:0.027328,Piliocolobus_foai:0.027328):2.803123):0.258265):2.669711):1.921856):0.053938):1.116696):0.172328):2.921825,((Simias_concolor:2.406175,Nasalis_larvatus:2.406175):5.409157,(((Pygathrix_nemaeus:1.976486,Pygathrix_nigripes:1.976486):4.984355,(Rhinopithecus_avunculus:3.093657,(Rhinopithecus_bieti:2.929480,(Rhinopithecus_brelichi:1.141255,Rhinopithecus_roxellana:1.141255):1.788225):0.164177):3.867184):0.687422,(((Trachypithecus_auratus:1.638256,(Trachypithecus_geei:0.694894,(Trachypithecus_pileatus:0.515627,Trachypithecus_shortridgei:0.515627):0.179266):0.943362):1.198917,(((Trachypithecus_obscurus:0.792347,Trachypithecus_phayrei:0.792347):1.847888,(Trachypithecus_germaini:1.885936,(Trachypithecus_cristatus:0.324759,Trachypithecus_barbei:0.324759):1.561177):0.754300):0.122943,(Trachypithecus_delacouri:2.744668,(Trachypithecus_laotum:1.175158,(Trachypithecus_francoisi:0.321350,(Trachypithecus_hatinhensis:0.251282,Trachypithecus_poliocephalus:0.251282):0.070068):0.853807):1.569510):0.018511):0.073994):2.752090,(((Trachypithecus_vetulus:1.892353,Trachypithecus_johnii:1.892353):2.426533,((Semnopithecus_ajax:0.282306,(Semnopithecus_priam:0.091008,Semnopithecus_hypoleucos:0.091008):0.191298):3.936545,(Semnopithecus_dussumieri:2.872883,(Semnopithecus_entellus:2.060390,(Semnopithecus_schistaceus:0.585237,Semnopithecus_hector:0.585237):1.475153):0.812493):1.345969):0.100034):1.206535,((Presbytis_melalophos:3.176574,(Presbytis_siamensis:2.586065,(Presbytis_chrysomelas:2.202932,(Presbytis_natunae:1.927415,Presbytis_femoralis:1.927415):0.275517):0.383133):0.590509):1.979544,(Presbytis_frontata:3.716270,((Presbytis_potenziani:1.646570,Presbytis_rubicunda:1.646570):1.883553,(Presbytis_thomasi:2.148390,(Presbytis_hosei:1.755282,Presbytis_comata:1.755282):0.393109):1.381733):0.186147):1.439848):0.369303):0.063842):2.059001):0.167069):4.129738):5.414027,((Allenopithecus_nigroviridis:12.117790,(Miopithecus_talapoin:12.038460,((Erythrocebus_patas:4.804092,((Cercopithecus_solatus:0.601508,(Cercopithecus_lhoesti:0.436994,Cercopithecus_preussi:0.436994):0.164514):4.129173,(Chlorocebus_cynosuros:4.636894,((Chlorocebus_djamdjamensis:0.039961,Chlorocebus_sabaeus:0.039961):3.089743,(Chlorocebus_aethiops:2.696588,(Chlorocebus_tantalus:1.724344,Chlorocebus_pygerythrus:1.724344):0.972244):0.433116):1.507190):0.093787):0.073411):7.055954,(Cercopithecus_hamlyni:9.285700,(((Cercopithecus_neglectus:4.952881,(Cercopithecus_dryas:3.523368,(Cercopithecus_diana:2.156870,Cercopithecus_roloway:2.156870):1.366499):1.429513):0.811645,((Cercopithecus_mona:3.273232,(Cercopithecus_campbelli:1.976486,Cercopithecus_lowei:1.976486):1.296746):1.453282,(Cercopithecus_pogonias:1.718758,(Cercopithecus_wolfi:1.546882,Cercopithecus_denti:1.546882):0.171876):3.007755):1.038012):3.344909,((Cercopithecus_nictitans:8.586658,(Cercopithecus_kandti:5.585856,(Cercopithecus_mitis:3.568772,(Cercopithecus_albogularis:0.807301,Cercopithecus_doggetti:0.807301):2.761471):2.017084):3.000801):0.173220,((Cercopithecus_petaurista:4.970648,(Cercopithecus_erythrogaster:0.452979,Cercopithecus_sclateri:0.452979):4.517670):2.163673,(Cercopithecus_erythrotis:4.009547,(Cercopithecus_cephus:0.388955,Cercopithecus_ascanius:0.388955):3.620593):3.124774):1.625556):0.349557):0.176266):2.574346):0.178414):0.079330):1.803811,((((Cercocebus_galeritus:4.035644,(Cercocebus_agilis:2.578137,Cercocebus_chrysogaster:2.578137):1.457507):2.064032,((Mandrillus_leucophaeus:0.859379,Mandrillus_sphinx:0.859379):3.472278,(Cercocebus_torquatus:2.578137,Cercocebus_atys:2.578137):1.753520):1.768019):6.703895,((Lophocebus_opdenboschi:4.382747,(Lophocebus_albigena:2.641903,Lophocebus_aterrimus:2.641903):1.740844):4.382747,(Theropithecus_gelada:7.138088,(Papio_ursinus:6.445240,(Papio_anubis:5.009793,(Papio_cynocephalus:3.923524,(Papio_papio:0.715347,Papio_hamadryas:0.715347):3.208177):1.086269):1.435447):0.692849):1.627406):4.038077):0.172856,((Macaca_sylvanus:7.411577,((Macaca_fascicularis:6.268139,(Macaca_fuscata:4.210957,(Macaca_cyclopis:4.039081,Macaca_mulatta:4.039081):0.171876):2.057182):1.116362,(Macaca_arctoides:6.440857,((Macaca_assamensis:2.149135,Macaca_thibetana:2.149135):4.217789,(Macaca_radiata:6.187529,Macaca_sinica:6.187529):0.179395):0.073932):0.943644):0.027076):0.150791,((Macaca_silenus:2.148340,(Macaca_leonina:1.982530,(Macaca_nemestrina:0.711566,Macaca_pagensis:0.711566):1.270964):0.165810):5.242895,((Macaca_ochreata:4.555396,(Macaca_nigra:2.320323,Macaca_nigrescens:2.320323):2.235073):0.172105,(Macaca_maura:3.863023,(Macaca_tonkeana:2.062424,Macaca_hecki:2.062424):1.800600):0.864478):2.663734):0.171132):5.414060):0.945174):3.437496):12.976579):14.695444):26.468880):4.395454):5.023936):2.259564):0.121045,(((Ochotona_pusilla:34.921664,(((Ochotona_curzoniae:34.688079,Ochotona_dauurica:34.688079):0.076600,(Ochotona_nubrica:34.376143,(Ochotona_cansus:6.391883,((Ochotona_thibetana:2.569412,Ochotona_huangensis:2.569412):3.352817,(Ochotona_thomasi:5.295272,(Ochotona_forresti:2.806227,Ochotona_gaoligongensis:2.806227):2.489045):0.626958):0.469653):27.984260):0.388536):0.078482,((Ochotona_himalayana:8.574523,(Ochotona_iliensis:5.386318,(Ochotona_macrotis:2.416473,Ochotona_roylei:2.416473):2.969845):3.188205):1.480880,((Ochotona_rufescens:9.750208,(Ochotona_koslowi:6.859540,((Ochotona_gloveri:3.040001,Ochotona_muliensis:3.040001):3.043898,(Ochotona_ladacensis:3.040001,Ochotona_rutila:3.040001):3.043898):0.775641):2.890668):0.152926,(Ochotona_erythrotis:8.730278,(Ochotona_pallasi:4.754850,((Ochotona_collaris:4.526288,Ochotona_princeps:4.526288):0.146547,((Ochotona_alpina:1.948768,Ochotona_argentata:1.948768):1.720607,(Ochotona_hyperborea:1.950639,Ochotona_turuchanensis:1.950639):1.718736):1.003460):0.082015):3.975428):1.172857):0.152268):24.787758):0.078503):15.278336,((Pentalagus_furnessi:21.514287,(Pronolagus_randensis:7.561144,(Pronolagus_crassicaudatus:7.327370,Pronolagus_rupestris:7.327370):0.233774):13.953143):1.714752,(Romerolagus_diazi:21.748041,(Bunolagus_monticularis:20.734679,(((Brachylagus_idahoensis:15.664045,Nesolagus_netscheri:15.664045):2.966076,((Sylvilagus_bachmani:3.975410,Sylvilagus_mansuetus:3.975410):10.445368,((Sylvilagus_audubonii:7.327370,Sylvilagus_nuttallii:7.327370):3.585620,(Sylvilagus_transitionalis:6.625692,((Sylvilagus_aquaticus:4.209605,(Sylvilagus_palustris:3.436868,(Sylvilagus_insonus:2.226273,(Sylvilagus_brasiliensis:2.026719,Sylvilagus_dicei:2.026719):0.199554):1.210594):0.772737):2.261421,((Sylvilagus_cunicularius:2.182543,Sylvilagus_graysoni:2.182543):3.345583,(Sylvilagus_floridanus:3.429781,(Sylvilagus_robustus:3.280245,Sylvilagus_cognatus:3.280245):0.149536):2.098346):0.942900):0.154666):4.287297):3.507788):4.209344):1.480948,((Caprolagus_hispidus:3.663685,Poelagus_marjorita:3.663685):15.434006,(Oryctolagus_cuniculus:18.785873,((Lepus_hainanus:5.066746,(Lepus_nigricollis:3.112495,Lepus_peguensis:3.112495):1.954251):6.079947,((Lepus_fagani:4.287239,(Lepus_saxatilis:2.494424,Lepus_microtis:2.494424):1.792815):6.009154,(Lepus_yarkandensis:10.133380,((Lepus_starcki:4.676951,((Lepus_capensis:1.714916,Lepus_habessinicus:1.714916):1.871870,(Lepus_tolai:1.717177,Lepus_tibetanus:1.717177):1.869610):1.090164):3.039948,((Lepus_comus:4.051879,Lepus_oiostolus:4.051879):3.038048,((Lepus_americanus:5.378510,((Lepus_californicus:1.247212,Lepus_insularis:1.247212):0.233743,(Lepus_alleni:1.248017,(Lepus_callotis:1.161934,Lepus_flavigularis:1.161934):0.086084):0.232938):3.897555):1.555498,((Lepus_granatensis:3.507725,(Lepus_europaeus:2.799523,(Lepus_castroviejoi:1.788580,Lepus_corsicanus:1.788580):1.010943):0.708202):3.353668,((Lepus_townsendii:2.579643,(Lepus_arcticus:1.642734,(Lepus_othus:1.484806,Lepus_timidus:1.484806):0.157928):0.936909):2.641702,((Lepus_brachyurus:4.988847,Lepus_mandshuricus:4.988847):0.081692,(Lepus_coreanus:2.026719,Lepus_sinensis:2.026719):3.043820):0.150805):1.640048):0.072615):0.155919):0.626971):2.416482):0.163012):0.850300):7.639180):0.311818):1.013378):0.623610):1.013362):1.480998):26.970960):29.300000,((((Muscardinus_avellanarius:32.693324,((Selevinia_betpakdalaensis:17.954566,(Myomimus_personatus:14.649462,(Myomimus_setzeri:0.448598,Myomimus_roachi:0.448598):14.200864):3.305104):14.113543,((Dryomys_nitedula:17.239961,(Chaetocauda_sichuanensis:0.852443,Dryomys_laniger:0.852443):16.387518):12.149659,(Eliomys_quercinus:11.433736,(Eliomys_melanurus:9.200275,Eliomys_munbyanus:9.200275):2.233461):17.955883):2.678489):0.625215):8.753873,((Glis_glis:29.924388,Glirulus_japonicus:29.924388):6.967157,(Graphiurus_nagtglasii:31.889316,(Graphiurus_crassicaudatus:25.097086,((Graphiurus_platyops:5.359592,Graphiurus_angolensis:5.359592):6.163330,(((Graphiurus_christyi:3.836842,Graphiurus_microtis:3.836842):1.906898,(Graphiurus_surdus:2.551076,Graphiurus_murinus:2.551076):3.192664):3.770455,((Graphiurus_kelleni:5.359592,Graphiurus_johnstoni:5.359592):3.100717,(Graphiurus_lorraineus:8.352455,(Graphiurus_monardi:4.863234,(Graphiurus_ocularis:2.714276,Graphiurus_rupicola:2.714276):2.148958):3.489221):0.107854):1.053886):2.008726):13.574164):6.792230):5.002228):4.555651):24.475068,(Aplodontia_rufa:50.290090,(Sciurillus_pusillus:37.159177,(((Spermophilopsis_leptodactylus:25.279304,(Atlantoxerus_getulus:13.398855,(Xerus_rutilus:10.804066,(Xerus_princeps:7.524420,(Xerus_inauris:5.642936,Xerus_erythropus:5.642936):1.881485):3.279646):2.594788):11.880449):7.234981,((Sciurotamias_davidianus:4.466327,Sciurotamias_forresti:4.466327):22.867090,((Myosciurus_pumilio:18.847576,(((Heliosciurus_rufobrachium:2.259872,Heliosciurus_mutabilis:2.259872):5.511417,(Heliosciurus_ruwenzorii:2.608111,(Heliosciurus_undulatus:2.551999,(Heliosciurus_gambianus:1.604751,Heliosciurus_punctatus:1.604751):0.947248):0.056112):5.163178):10.271802,((Epixerus_ebii:11.433736,(Protoxerus_stangeri:4.912959,Protoxerus_aubinnii:4.912959):6.520777):5.180723,(((Funisciurus_bayonii:1.135549,(Funisciurus_lemniscatus:0.190891,Funisciurus_carruthersi:0.190891):0.944658):9.851466,((Funisciurus_isabella:0.091917,Funisciurus_pyrropus:0.091917):9.720543,(Funisciurus_anerythrus:7.813168,(Funisciurus_congicus:7.063972,(Funisciurus_substriatus:2.391718,Funisciurus_leucogenys:2.391718):4.672254):0.749197):1.999292):1.174555):1.697058,((Paraxerus_alexandri:4.939221,Paraxerus_ochraceus:4.939221):4.610694,((Paraxerus_poensis:2.967874,Paraxerus_cooperi:2.967874):4.803693,((Paraxerus_palliatus:4.081240,Paraxerus_boehmi:4.081240):2.306449,(Paraxerus_cepapi:6.288516,(Paraxerus_vincenti:5.722593,(Paraxerus_vexillarius:2.984697,(Paraxerus_flavovittis:2.619768,Paraxerus_lucifer:2.619768):0.364929):2.737895):0.565924):0.099173):1.383878):1.778349):3.134157):3.930386):1.428632):0.804486):8.036162,((Tamias_striatus:15.006600,(Tamias_sibiricus:13.756107,((Tamias_panamintinus:8.308811,((Tamias_minimus:2.947686,Tamias_alpinus:2.947686):4.738147,(Tamias_speciosus:7.496104,(Tamias_ruficaudus:5.538245,Tamias_ochrogenys:5.538245):1.957859):0.189730):0.622978):0.177023,((Tamias_merriami:3.037013,Tamias_obscurus:3.037013):5.267748,((Tamias_siskiyou:5.359525,(Tamias_townsendii:2.767157,(Tamias_senex:2.233163,Tamias_sonomae:2.233163):0.533994):2.592368):2.776943,((Tamias_amoenus:7.510552,(Tamias_quadrimaculatus:7.415382,(Tamias_durangae:5.180849,Tamias_canipes:5.180849):2.234533):0.095170):0.165869,(Tamias_bulleri:4.823556,(Tamias_rufus:3.840952,((Tamias_palmeri:1.692916,Tamias_umbrinus:1.692916):0.443864,(Tamias_cinereicollis:1.971794,(Tamias_quadrivittatus:1.875857,Tamias_dorsalis:1.875857):0.095937):0.164986):1.704172):0.982605):2.852866):0.460046):0.168293):0.181073):5.270273):1.250493):7.507877,((Ammospermophilus_insularis:1.965023,(Ammospermophilus_leucurus:1.246887,(Ammospermophilus_nelsoni:0.263096,(Ammospermophilus_interpres:0.111390,Ammospermophilus_harrisii:0.111390):0.151706):0.983790):0.718136):8.217673,((((Cynomys_ludovicianus:0.625196,Cynomys_mexicanus:0.625196):2.675115,(Cynomys_gunnisoni:2.679796,(Cynomys_leucurus:1.339898,Cynomys_parvidens:1.339898):1.339898):0.620516):0.341996,((Marmota_flaviventris:1.607811,(Marmota_caligata:0.626000,(Marmota_olympus:0.087897,Marmota_vancouverensis:0.087897):0.538103):0.981810):1.515377,(Marmota_monax:2.770114,((Marmota_broweri:1.872463,Marmota_marmota:1.872463):0.637246,((Marmota_menzbieri:1.518462,Marmota_caudata:1.518462):0.804526,((Marmota_baibacina:1.789746,Marmota_bobak:1.789746):0.267658,(Marmota_sibirica:1.518462,(Marmota_camtschatica:1.429224,Marmota_himalayana:1.429224):0.089237):0.538943):0.265583):0.186721):0.260406):0.353073):0.519121):3.239838,((Spermophilus_lateralis:4.466327,Spermophilus_variegatus:4.466327):1.883382,(Spermophilus_elegans:6.065798,(Spermophilus_mexicanus:5.986998,(Spermophilus_saturatus:5.806546,(Spermophilus_annulatus:5.449762,(Spermophilus_mohavensis:4.644469,(Spermophilus_canus:4.200861,(Spermophilus_tereticaudus:4.019337,(((Spermophilus_franklinii:2.676699,(Spermophilus_tridecemlineatus:2.143747,Spermophilus_perotensis:2.143747):0.532952):0.544934,(Spermophilus_washingtoni:2.704948,((Spermophilus_parryii:2.264457,(Spermophilus_undulatus:1.519087,Spermophilus_columbianus:1.519087):0.745370):0.147925,(Spermophilus_atricapillus:2.224796,(Spermophilus_richardsonii:2.048168,Spermophilus_armatus:2.048168):0.176628):0.187586):0.292566):0.516685):0.356330,((Spermophilus_brunneus:2.769122,Spermophilus_townsendii:2.769122):0.624969,(Spermophilus_alashanicus:2.766996,(((Spermophilus_fulvus:2.504478,(Spermophilus_major:2.234950,Spermophilus_citellus:2.234950):0.269528):0.103398,(Spermophilus_madrensis:2.419632,(Spermophilus_beecheyi:2.321894,(Spermophilus_dauricus:2.147320,Spermophilus_spilosoma:2.147320):0.174574):0.097738):0.188243):0.078893,(Spermophilus_xanthoprymnus:2.588110,(((Spermophilus_suslicus:0.701213,Spermophilus_adocetus:0.701213):1.141915,(Spermophilus_musicus:0.378298,(Spermophilus_mollis:0.347123,Spermophilus_beldingi:0.347123):0.031175):1.464830):0.570061,((Spermophilus_erythrogenys:1.157344,(Spermophilus_brevicauda:0.166147,Spermophilus_pallidicauda:0.166147):0.991197):1.173914,(Spermophilus_pygmaeus:1.397067,(Spermophilus_relictus:0.714612,Spermophilus_ralli:0.714612):0.682455):0.934192):0.081930):0.174921):0.098658):0.080228):0.627095):0.183872):0.441374):0.181525):0.443608):0.805293):0.356784):0.180452):0.078800):0.283911):0.532437):3.300549):12.331782):4.369262):0.449678):5.180868):3.394408,((Callosciurus_albescens:7.592696,(Callosciurus_pygerythrus:1.814490,Callosciurus_nigrovittatus:1.814490):5.778206):21.616585,(((Hyosciurus_heinrichi:4.555564,Hyosciurus_ileile:4.555564):13.306091,(Rubrisciurus_rubriventer:14.113517,((Prosciurillus_leucomus:4.993442,Prosciurillus_rosenbergii:4.993442):6.350938,(Prosciurillus_abstrusus:3.202981,(Prosciurillus_murinus:1.596086,Prosciurillus_weberi:1.596086):1.606895):8.141399):2.769137):3.748138):5.545503,(((Nannosciurus_melanotis:17.026999,(Exilisciurus_concinnus:11.786278,(Exilisciurus_exilis:5.088397,Exilisciurus_whiteheadi:5.088397):6.697882):5.240721):1.867038,((Menetes_berdmorei:17.239574,Rhinosciurus_laticaudatus:17.239574):1.454535,((Sundasciurus_jentinki:7.580517,(Sundasciurus_hippurus:5.570402,Sundasciurus_mindanensis:5.570402):2.010115):8.319349,((Sundasciurus_philippinensis:0.636809,Sundasciurus_fraterculus:0.636809):15.209688,((Sundasciurus_lowii:1.385633,Sundasciurus_moellendorffi:1.385633):14.278256,((Sundasciurus_brookei:10.920727,(Sundasciurus_davensis:4.630509,(Sundasciurus_juvencus:2.717402,Sundasciurus_tenuis:2.717402):1.913106):6.290218):2.912581,(Sundasciurus_rabori:3.604080,(Sundasciurus_steerii:2.051830,(Sundasciurus_samarensis:0.861822,Sundasciurus_hoogstraali:0.861822):1.190008):1.552249):10.229228):1.830582):0.182607):0.053370):2.794243):0.199928):1.912543,(((Funambulus_tristriatus:9.289834,(Funambulus_pennantii:7.405549,(Funambulus_sublineatus:5.895462,(Funambulus_palmarum:0.173383,Funambulus_layardi:0.173383):5.722079):1.510087):1.884285):9.357551,(((Lariscus_insignis:0.526669,Lariscus_obscurus:0.526669):7.512629,(Lariscus_hosei:1.497917,Lariscus_niobe:1.497917):6.541382):9.103970,(Glyphotes_simus:15.723003,(Callosciurus_quinquestriatus:15.456251,(Callosciurus_prevostii:15.362439,(Callosciurus_melanogaster:15.011453,(Callosciurus_phayrei:14.826339,(Callosciurus_baluensis:14.555031,(Callosciurus_inornatus:14.372773,(Callosciurus_notatus:14.299498,(Callosciurus_adamsi:14.202717,(Callosciurus_orestes:14.017953,(Callosciurus_caniceps:13.488217,Callosciurus_finlaysonii:13.488217):0.529736):0.184764):0.096781):0.073275):0.182258):0.271309):0.185113):0.350987):0.093812):0.266752):1.420266):1.504117):1.405168,(((Tamiops_swinhoei:8.396649,(Tamiops_rodolphii:6.610104,(Tamiops_mcclellandii:0.090220,Tamiops_maritimus:0.090220):6.519884):1.786546):7.766183,((Dremomys_pyrrhomerus:4.198347,Dremomys_gularis:4.198347):6.699371,((Dremomys_lokriah:1.260844,Dremomys_pernyi:1.260844):8.748015,(Dremomys_everetti:3.113566,Dremomys_rufigenis:3.113566):6.895294):0.888859):5.265114):2.844684,((Ratufa_macroura:7.146055,(Ratufa_indica:5.530920,(Ratufa_bicolor:3.751714,Ratufa_affinis:3.751714):1.779206):1.615135):11.514405,(((Tamiasciurus_mearnsi:4.116554,(Tamiasciurus_hudsonicus:2.419320,Tamiasciurus_douglasii:2.419320):1.697234):5.887571,((Syntheosciurus_brochus:3.304957,(Microsciurus_alfari:3.128595,(Microsciurus_santanderensis:2.050669,(Microsciurus_flaviventer:0.982592,Microsciurus_mimulus:0.982592):1.068077):1.077926):0.176362):0.982243,(Rheithrosciurus_macrotis:4.195578,(Sciurus_deppei:4.110076,(Sciurus_nayaritensis:3.924352,(Sciurus_pucheranii:3.483599,(Sciurus_gilvigularis:3.385148,(Sciurus_yucatanensis:3.308938,(Sciurus_ignitus:3.120894,((Sciurus_stramineus:2.866169,(Sciurus_anomalus:2.762006,(Sciurus_variegatoides:2.675258,(Sciurus_flammifer:2.407171,(Sciurus_granatensis:2.058262,(Sciurus_carolinensis:1.432798,Sciurus_niger:1.432798):0.625464):0.348909):0.268087):0.086748):0.104163):0.175301,(Sciurus_vulgaris:2.956051,(Sciurus_aestuans:2.860545,(Sciurus_pyrrhinus:2.761373,(Sciurus_aureogaster:2.671221,(Sciurus_lis:2.598044,(Sciurus_sanborni:2.499773,(Sciurus_colliaei:2.407841,(Sciurus_richmondi:2.321443,(Sciurus_alleni:2.238166,(Sciurus_griseus:2.055832,(Sciurus_oculatus:1.695373,(Sciurus_arizonensis:1.339838,(Sciurus_igniventris:0.885583,Sciurus_spadiceus:0.885583):0.454255):0.355534):0.360459):0.182333):0.083278):0.086398):0.091932):0.098271):0.073176):0.090153):0.099171):0.095506):0.085420):0.079424):0.188044):0.076210):0.098451):0.440753):0.185724):0.085502):0.091622):5.716925):6.252993,((((Eupetaurus_cinereus:2.375639,Aeretes_melanopterus:2.375639):5.040071,((Aeromys_tephromelas:2.585020,Aeromys_thomasi:2.585020):4.650339,(Pteromyscus_pulverulentus:5.448829,(Trogopterus_xanthipes:4.108931,(Belomys_pearsonii:2.672828,Biswamoyopterus_biswasi:2.672828):1.436103):1.339898):1.786531):0.180350):2.945974,((Pteromys_volans:5.359592,Pteromys_momonga:5.359592):2.678787,(Petaurista_leucogenys:6.696933,(Petaurista_xanthotis:6.610444,((Petaurista_petaurista:2.328832,Petaurista_philippensis:2.328832):4.109184,(Petaurista_elegans:5.627460,(Petaurista_magnificus:4.108991,(Petaurista_alborufus:2.679796,Petaurista_nobilis:2.679796):1.429195):1.518469):0.810556):0.172428):0.086489):1.341446):2.323306):1.965178,((Iomys_horsfieldii:2.411816,Iomys_sipora:2.411816):6.878208,(((Glaucomys_volans:3.040586,Glaucomys_sabrinus:3.040586):5.704673,(Hylopetes_sipora:5.713486,(Hylopetes_bartelsi:4.904071,(Eoglaucomys_fimbriatus:4.027406,(Hylopetes_lepidus:2.775554,Hylopetes_platyurus:2.775554):1.251852):0.876665):0.809414):3.031773):0.457484,(((Petaurillus_emiliae:3.219150,(Petaurillus_hosei:0.708449,Petaurillus_kinlochii:0.708449):2.510701):2.880568,(Hylopetes_nigripes:4.653680,(Hylopetes_winstoni:4.120387,(Hylopetes_spadiceus:2.994851,(Hylopetes_phayrei:1.965184,Hylopetes_alboniger:1.965184):1.029667):1.125537):0.533293):1.446038):1.224952,((Petinomys_genibarbis:4.029520,(Petinomys_hageni:1.732488,Petinomys_vordermanni:1.732488):2.297032):2.316326,((Petinomys_sagitta:3.414060,(Petinomys_setosus:1.965184,Petinomys_fuscocapillus:1.965184):1.448876):1.119351,(Petinomys_lugens:3.592802,(Petinomys_crinitus:1.965184,Petinomys_mindanensis:1.965184):1.627619):0.940608):1.812435):0.978824):1.878073):0.087281):3.036838):3.930256):2.403342):0.347056):1.045037):0.754027):2.600578):5.802123):6.699412):1.250485):13.130913):15.632173):4.043786,((((Octodon_degus:3.516964,(Octodon_bridgesi:0.998499,Octodon_lunatus:0.998499):2.518465):36.593680,(Felovia_vae:16.915105,((Ctenodactylus_gundi:3.929934,Ctenodactylus_vali:3.929934):3.941406,(Pectinator_spekei:1.324744,Massoutiera_mzabi:1.324744):6.546597):9.043764):23.195538):0.167093,(((Spalacopus_cyanus:34.165248,Octodontomys_gliroides:34.165248):1.324218,((Tympanoctomys_barrerae:16.747711,Octomys_mimax:16.747711):12.850234,(Aconaemys_sagei:6.699029,(Aconaemys_fuscus:5.017782,Aconaemys_porteri:5.017782):1.681247):22.898917):5.891519):3.861272,((((Ctenomys_tulduco:7.871709,(Ctenomys_coludo:3.733672,(Ctenomys_johannis:3.284980,(Ctenomys_fulvus:1.139263,Ctenomys_famosus:1.139263):2.145717):0.448692):4.138037):0.141321,((Ctenomys_pundti:7.864759,(Ctenomys_juris:5.637803,(Ctenomys_fochi:3.000353,(Ctenomys_bergi:2.271408,Ctenomys_mendocinus:2.271408):0.728944):2.637451):2.226956):0.103043,((Ctenomys_brasiliensis:5.578516,(Ctenomys_dorsalis:4.183746,(Ctenomys_validus:1.756835,Ctenomys_emilianus:1.756835):2.426911):1.394770):1.151192,(Ctenomys_peruanus:6.549053,(Ctenomys_pontifex:6.078515,((Ctenomys_magellanicus:3.684497,Ctenomys_fodax:3.684497):1.612302,(Ctenomys_steinbachi:5.061326,Ctenomys_pearsoni:5.061326):0.235473):0.781716):0.470538):0.180655):1.238094):0.045229):0.020958,(((Ctenomys_boliviensis:3.678384,Ctenomys_goodfellowi:3.678384):2.251283,(Ctenomys_conoveri:4.203717,(Ctenomys_tuconax:1.497273,(Ctenomys_bonettoi:0.922380,Ctenomys_lewisi:0.922380):0.574893):2.706444):1.725949):2.104002,(((Ctenomys_sylvanus:5.861643,(Ctenomys_frater:1.323990,Ctenomys_budini:1.323990):4.537653):1.639809,(Ctenomys_talarum:7.025100,((Ctenomys_knighti:3.686925,Ctenomys_viperinus:3.686925):1.404212,((Ctenomys_australis:0.401275,Ctenomys_maulinus:0.401275):1.724478,(Ctenomys_saltarius:0.574893,(Ctenomys_tucumanus:0.574614,Ctenomys_haigi:0.574614):0.000279):1.550860):2.965383):1.933963):0.476352):0.134854,((Ctenomys_latro:2.475256,(Ctenomys_porteousi:0.636832,Ctenomys_sericeus:0.636832):1.838424):5.130765,((Ctenomys_opimus:2.723781,(Ctenomys_perrensi:0.913567,(Ctenomys_azarae:0.824601,(Ctenomys_leucodon:0.073690,Ctenomys_torquatus:0.073690):0.750912):0.088965):1.810214):1.855409,((Ctenomys_minutus:3.690358,Ctenomys_rionegrensis:3.690358):0.797484,(Ctenomys_sociabilis:3.591568,(Ctenomys_argentinus:1.614228,(Ctenomys_occultus:1.276092,Ctenomys_colburni:1.276092):0.338136):1.977339):0.896275):0.091347):3.026831):0.030286):0.397363):0.000320):30.059490,(((Heterocephalus_glaber:27.547982,(Heliophobius_argenteocinereus:19.845774,((Georychus_capensis:11.053406,(Bathyergus_suillus:3.181981,Bathyergus_janetta:3.181981):7.871424):2.428307,((Cryptomys_amatus:7.201432,(Cryptomys_hottentotus:2.474139,Cryptomys_darlingi:2.474139):4.727293):3.513633,(Cryptomys_bocagei:5.932151,((Cryptomys_damarensis:2.562484,Cryptomys_mechowi:2.562484):2.768162,(Cryptomys_zechi:0.737681,(Cryptomys_ochraceocinereus:0.321221,Cryptomys_foxi:0.321221):0.416460):4.592965):0.601505):4.782914):2.766647):6.364062):7.702208):1.294394,(((Atherurus_macrourus:13.481908,Atherurus_africanus:13.481908):1.672244,(Trichys_fasciculata:13.075217,((Hystrix_sumatrae:3.905148,Hystrix_javanica:3.905148):6.813231,(Hystrix_brachyura:8.396200,((Hystrix_crassispinis:0.196116,Hystrix_indica:0.196116):3.758237,(Hystrix_africaeaustralis:2.954575,(Hystrix_pumila:1.538863,Hystrix_cristata:1.538863):1.415712):0.999777):4.441848):2.322178):2.356839):2.078934):5.157218,((Erethizon_dorsatum:10.331956,(Echinoprocta_rufescens:2.138884,(Coendou_rothschildi:1.173533,(Coendou_bicolor:0.674933,(Coendou_prehensilis:0.531656,Coendou_nycthemera:0.531656):0.143277):0.498600):0.965351):8.193073):0.135202,((Sphiggurus_vestitus:4.019367,Sphiggurus_pruinosus:4.019367):6.278358,((Sphiggurus_insidiosus:4.019367,Sphiggurus_melanurus:4.019367):0.577763,(Sphiggurus_villosus:3.826126,(Sphiggurus_mexicanus:3.683994,Sphiggurus_spinosus:3.683994):0.142132):0.771003):5.700596):0.169433):9.844211):8.531006):9.096229,(((Lagostomus_maximus:13.314319,((Chinchilla_lanigera:5.110480,Chinchilla_chinchilla:5.110480):6.699872,(Lagidium_viscacia:8.038818,(Lagidium_peruanum:1.714463,Lagidium_wolffsohni:1.714463):6.324355):3.771534):1.503967):12.618654,(((Abrocoma_shistacea:5.280888,Abrocoma_cinerea:5.280888):6.693642,(Abrocoma_vaccarum:0.771735,(Abrocoma_budini:0.097137,Abrocoma_famatina:0.097137):0.674598):11.202795):0.617853,((Hydrochoerus_hydrochaeris:5.107968,Hydrochoerus_isthmius:5.107968):2.965434,((Cuniculus_paca:4.186928,Cuniculus_taczanowskii:4.186928):2.580487,((Dinomys_branickii:3.930688,Petromus_typicus:3.930688):2.385762,(Abrocoma_bennettii:6.298172,(Thryonomys_swinderianus:5.107968,Thryonomys_gregorianus:5.107968):1.190204):0.018277):0.450966):1.305987):4.518981):13.340590):10.624520,(((Kerodon_rupestris:29.810766,((Cavia_magna:6.040341,(Cavia_porcellus:5.101855,Cavia_fulgida:5.101855):0.938486):6.771483,((Microcavia_niata:8.708754,(Microcavia_australis:0.948925,Microcavia_shiptoni:0.948925):7.759829):1.905171,((Cavia_aperea:2.340074,Cavia_tschudii:2.340074):3.388849,(Galea_spixii:3.181981,(Galea_musteloides:1.014660,Galea_flavidens:1.014660):2.167321):2.546942):4.885002):2.197899):16.998942):1.842131,((Dolichotis_patagonum:20.013431,Dolichotis_salinicola:20.013431):0.046423,(Abrocoma_boliviensis:16.656293,((Myoprocta_acouchy:4.856753,Myoprocta_pratti:4.856753):11.555850,(Dasyprocta_prymnolopha:8.206211,(((Dasyprocta_fuliginosa:0.632980,Dasyprocta_cristata:0.632980):4.564338,(Dasyprocta_ruatanica:5.081088,Dasyprocta_leporina:5.081088):0.116229):2.063218,((Dasyprocta_azarae:1.465285,(Dasyprocta_mexicana:0.583574,Dasyprocta_punctata:0.583574):0.881711):5.035730,(Dasyprocta_kalinowskii:5.958333,(Dasyprocta_coibae:0.137582,Dasyprocta_guamara:0.137582):5.820751):0.542682):0.759520):0.945676):8.206391):0.243690):3.403561):11.593042):4.680821,(((Plagiodontia_aedium:3.749310,Isolobodon_portoricensis:3.749310):12.749572,(((Mesocapromys_angelcabrerai:3.063910,Mesocapromys_nanus:3.063910):4.974908,(Mesocapromys_sanfelipensis:2.234480,Mesocapromys_auritus:2.234480):5.804338):7.031045,(((Capromys_pilorides:2.844096,Capromys_gundlachianus:2.844096):4.608551,(Geocapromys_brownii:2.842338,Geocapromys_ingrahami:2.842338):4.610310):4.612560,(Mysateles_meridionalis:7.452627,(Mysateles_prehensilis:6.308221,(Mysateles_garridoi:0.379671,Mesocapromys_melanurus:0.379671):5.928550):1.144406):4.612581):3.004655):1.429019):1.748369,(Myocastor_coypus:15.820255,((((Proechimys_simonsi:2.170922,Trinomys_dimidiatus:2.170922):6.719601,(Proechimys_longicaudatus:7.060751,(Proechimys_brevicauda:0.892737,(Euryzygomatomys_spinosus:0.058784,Proechimys_chrysaeolus:0.058784):0.833952):6.168015):1.829771):4.078139,(((Proechimys_cuvieri:1.596001,(Proechimys_urichi:0.340062,Proechimys_guyannensis:0.340062):1.255939):7.315679,(Proechimys_steerei:2.884375,(Proechimys_semispinosus:1.527224,Proechimys_mincae:1.527224):1.357151):6.027306):3.521697,((Proechimys_oconnelli:10.573751,Trinomys_setosus:10.573751):0.707429,(((Proechimys_guairae:3.438501,(Chaetomys_subspinosus:0.352707,Proechimys_trinitatus:0.352707):3.085794):4.684251,(Trinomys_myosuros:6.196011,(Proechimys_roberti:6.030181,Proechimys_decumanus:6.030181):0.165830):1.926740):1.695659,((Trinomys_paratus:4.940519,(Trinomys_iheringi:1.711700,Trinomys_gratiosus:1.711700):3.228819):1.582308,((Thrichomys_apereoides:3.098327,Thrichomys_inermis:3.098327):0.237985,(Clyomys_laticeps:3.091795,Clyomys_bishopi:3.091795):0.244517):3.186515):3.295583):1.462770):1.152197):0.535284):2.272957,((Proechimys_canicollis:7.493596,Trinomys_albispinus:7.493596):7.395289,(((Olallamys_albicauda:3.098327,Olallamys_edax:3.098327):5.945326,(Kannabateomys_amblyonyx:3.272963,(Dactylomys_dactylinus:2.760553,(Dactylomys_peruanus:0.351451,Dactylomys_boliviensis:0.351451):2.409102):0.512410):5.770689):5.566207,(((Lonchothrix_emiliae:9.125744,Carterodon_sulcidens:9.125744):2.890522,((Mesomys_hispidus:3.427440,(Mesomys_stimulax:2.532421,(Makalata_obscura:0.383690,Mesomys_leniceps:0.383690):2.148731):0.895019):0.998821,(Hoplomys_gymnurus:3.063073,(Proechimys_magdalenae:2.669820,(Proechimys_goeldii:1.238619,(Proechimys_hoplomyoides:0.361946,(Proechimys_quadruplicatus:0.090773,Proechimys_poliopus:0.090773):0.271173):0.876673):1.431201):0.393253):1.363188):7.590006):1.102268,(((Makalata_didelphoides:2.847027,Makalata_occasius:2.847027):6.059942,(Isothrix_pagurus:3.851946,(Isothrix_bistriata:2.595895,Isothrix_negrensis:2.595895):1.256050):5.055023):3.569843,((Diplomys_caniceps:4.521826,(Diplomys_rufodorsalis:0.495230,Diplomys_labilis:0.495230):4.026596):5.603831,((Echimys_semivillosus:5.760166,(Echimys_chrysurus:5.526270,(Makalata_macrura:1.663048,Phyllomys_lamarum:1.663048):3.863223):0.233896):3.618351,(Makalata_grandis:8.106250,((Callistomys_pictus:4.108130,(Phyllomys_blainvillii:2.601171,Phyllomys_medius:2.601171):1.506959):2.519032,(Echimys_saturnus:6.244444,(Phyllomys_dasythrix:6.139418,(Phyllomys_unicolor:2.592646,(Phyllomys_nigrispinus:2.371141,(Phyllomys_thomasi:0.553847,(Phyllomys_brasiliensis:0.506953,Makalata_rhipidura:0.506953):0.046894):1.817294):0.221505):3.546772):0.105026):0.382718):1.479089):1.272267):0.747140):2.351155):0.641723):1.491325):0.279025):0.352734):0.578637):2.426996):18.086466):0.223775):1.381111):0.154874):1.257259):0.926999):28.722264,(((Castor_canadensis:10.132282,Castor_fiber:10.132282):47.647004,((((Microdipodops_megacephalus:5.191791,Microdipodops_pallidus:5.191791):12.058129,((Dipodomys_deserti:5.359044,(Dipodomys_spectabilis:2.428334,Dipodomys_nelsoni:2.428334):2.930710):0.418753,((Dipodomys_compactus:5.191728,(Dipodomys_ordii:3.600004,(Dipodomys_gravipes:1.842248,Dipodomys_ingens:1.842248):1.757756):1.591723):0.425622,((Dipodomys_merriami:2.093464,Dipodomys_nitratoides:2.093464):3.428668,((Dipodomys_elator:3.084593,(Dipodomys_panamintinus:2.595895,(Dipodomys_heermanni:1.507294,Dipodomys_stephensi:1.507294):1.088601):0.488698):1.694927,(Dipodomys_californicus:4.007183,(Dipodomys_phillipsii:3.831726,(Dipodomys_microps:3.354713,(Dipodomys_venustus:2.435145,(Dipodomys_agilis:1.506959,Dipodomys_simulans:1.506959):0.928186):0.919568):0.477013):0.175457):0.772337):0.742612):0.095218):0.160447):11.472122):11.639617,((Perognathus_flavus:13.146712,((Perognathus_merriami:2.841500,Perognathus_inornatus:2.841500):9.936323,((Perognathus_parvus:5.161477,Perognathus_fasciatus:5.161477):6.405204,(Perognathus_alticolus:6.582541,(Perognathus_amplus:1.942986,(Perognathus_longimembris:0.761351,Perognathus_flavescens:0.761351):1.181635):4.639556):4.984140):1.211142):0.368888):13.398195,(Chaetodipus_formosus:15.491515,((Chaetodipus_hispidus:6.782795,(Chaetodipus_baileyi:4.186928,Chaetodipus_rudinoris:4.186928):2.595867):6.866464,((Chaetodipus_arenarius:3.768235,Chaetodipus_dalquesti:3.768235):7.620080,((Chaetodipus_californicus:9.211241,(Chaetodipus_spinatus:9.043764,Chaetodipus_fallax:9.043764):0.167477):1.423418,(Chaetodipus_pernix:9.300768,((Chaetodipus_lineatus:6.026748,(Chaetodipus_nelsoni:4.014091,Chaetodipus_intermedius:4.014091):2.012656):0.169822,((Chaetodipus_penicillatus:2.679634,Chaetodipus_eremicus:2.679634):0.289987,(Chaetodipus_goldmani:0.837386,Chaetodipus_artus:0.837386):2.132235):3.226949):3.104199):1.333891):0.753655):2.260944):1.842256):11.053392):2.344630):1.172283,(((Thomomys_monticola:10.383525,(Thomomys_mazama:0.581062,Thomomys_talpoides:0.581062):9.802463):7.703860,(Thomomys_bulbivorus:12.137674,(Thomomys_umbrinus:10.210828,(Thomomys_bottae:8.716765,Thomomys_townsendii:8.716765):1.494063):1.926845):5.949711):2.518369,((Geomys_pinetis:9.378551,((Geomys_personatus:2.679634,Geomys_tropicalis:2.679634):2.344502,(Geomys_arenarius:4.937602,(Geomys_texensis:4.852164,((Geomys_breviceps:0.237985,Geomys_bursarius:0.237985):1.427659,(Geomys_attwateri:1.352629,Geomys_knoxjonesi:1.352629):0.313015):3.186520):0.085438):0.086533):4.354415):4.521826,((Zygogeomys_trichopus:10.545811,(Orthogeomys_underwoodi:5.024161,((Orthogeomys_grandis:3.249977,(Orthogeomys_dariensis:1.616489,Orthogeomys_lanius:1.616489):1.633488):1.134657,((Orthogeomys_cherriei:2.513245,Orthogeomys_heterodus:2.513245):1.603342,((Orthogeomys_hispidus:1.416521,Orthogeomys_matagalpae:1.416521):1.601919,(Orthogeomys_cavator:2.570439,(Orthogeomys_thaeleri:1.090695,Orthogeomys_cuniculus:1.090695):1.479744):0.448001):1.098147):0.268047):0.639527):5.521649):2.187822,((Pappogeomys_alcorni:6.216407,((Cratogeomys_tylorhinus:4.885245,(Cratogeomys_merriami:4.189440,(Cratogeomys_castanops:2.679634,Cratogeomys_goldmani:2.679634):1.509806):0.695805):0.769853,(Cratogeomys_neglectus:4.385572,((Cratogeomys_fumosus:3.175534,Cratogeomys_zinseri:3.175534):0.305981,(Pappogeomys_bulleri:0.239827,Cratogeomys_gymnurus:0.239827):3.241687):0.904058):1.269525):0.561310):2.819573,(Heteromys_gaumeri:8.876051,((Heteromys_nelsoni:3.600674,(Heteromys_desmarestianus:2.177202,Heteromys_oresterus:2.177202):1.423472):4.521798,(Heteromys_anomalus:6.368365,(Heteromys_australis:5.610344,((Liomys_adspersus:2.009642,Liomys_salvini:2.009642):2.591708,(Liomys_irroratus:3.181981,(Liomys_pictus:2.010228,Liomys_spectabilis:2.010228):1.171754):1.419369):1.008994):0.758021):1.754107):0.753579):0.159929):3.697652):1.166745):6.705376):9.456067):27.717466):7.536221,(((Pedetes_capensis:8.957179,Pedetes_surdaster:8.957179):37.015187,((Zenkerella_insignis:15.072940,(Idiurus_macrotis:10.299843,Idiurus_zenkeri:10.299843):4.773098):10.132258,(Anomalurus_pelii:19.008527,(Anomalurus_pusillus:6.340879,(Anomalurus_beecrofti:6.205195,Anomalurus_derbianus:6.205195):0.135684):12.667648):6.196671):20.767167):18.673216,((((Allactaga_bullata:8.609262,((Allactaga_sibirica:3.705096,Allactaga_hotsoni:3.705096):0.085748,(Allactaga_major:0.686070,Allactaga_balikunica:0.686070):3.104774):4.818417):12.576468,((Allactaga_severtzovi:6.602367,(Allactaga_euphratica:5.861699,Allactaga_williamsi:5.861699):0.740668):0.432486,((Allactaga_elater:3.358837,Allactaga_tetradactyla:3.358837):1.112341,(Allactaga_firouzi:3.902552,Allactaga_vinogradovi:3.902552):0.568627):2.563674):14.150877):11.639527,((Allactodipus_bobrinskii:11.708765,(Pygeretmus_platyurus:9.294896,(Pygeretmus_shitkovi:2.461411,Pygeretmus_pumilio:2.461411):6.833485):2.413869):20.788280,((Paradipus_ctenodactylus:8.817419,Euchoreutes_naso:8.817419):23.503013,(((Eozapus_setchuanus:10.207948,(Napaeozapus_insignis:9.114209,(Zapus_trinotatus:8.541249,(Zapus_princeps:2.792430,Zapus_hudsonius:2.792430):5.748819):0.572960):1.093739):7.611430,((Stylodipus_telum:7.871369,(Stylodipus_sungorus:0.883191,Stylodipus_andrewsi:0.883191):6.988178):2.093426,((Eremodipus_lichtensteini:0.421205,Dipus_sagitta:0.421205):7.663301,(Jaculus_blanfordi:7.871369,(Jaculus_orientalis:4.148324,Jaculus_jaculus:4.148324):3.723044):0.213137):1.880289):7.854584):10.102510,((Cardiocranius_paradoxus:17.082510,((Salpingotus_thomasi:15.554018,Salpingotulus_michaelis:15.554018):0.279938,(Salpingotus_crassicauda:13.689914,(Salpingotus_kozlovi:4.437976,(Salpingotus_heptneri:1.042126,Salpingotus_pallidus:1.042126):3.395850):9.251938):2.144042):1.248554):5.527897,(((Sicista_kazbegica:1.288401,Sicista_napaea:1.288401):11.030126,(Sicista_kluchorica:12.179941,(Sicista_caucasica:1.992475,Sicista_subtilis:1.992475):10.187465):0.138587):10.121879,(Sicista_tianshanica:17.105327,(Sicista_caudata:13.158880,(Sicista_concolor:10.274651,((Sicista_severtzovi:1.859331,Sicista_armenica:1.859331):5.689198,(Sicista_pseudonapaea:5.831469,(Sicista_strandi:3.838408,Sicista_betulina:3.838408):1.993061):1.717059):2.726123):2.884229):3.946447):5.335079):0.170000):5.311482):4.398544):0.176612):0.328212):26.042362,((((Malacothrix_typica:5.770619,(Platacanthomys_lasiurus:5.275445,Typhlomys_cinereus:5.275445):0.495174):24.428784,(((Lophiomys_imhausi:1.576630,Mystromys_albicaudatus:1.576630):9.441931,((Eospalax_smithii:1.334793,Myospalax_myospalax:1.334793):8.122766,(Myospalax_aspalax:6.812404,(Eospalax_rothschildi:2.939558,(Eospalax_fontanierii:0.934941,Myospalax_psilurus:0.934941):2.004617):3.872845):2.645154):1.561002):11.226595,((Dinaromys_bogdanovi:16.155485,((Hyperacrius_fertilis:3.014588,Hyperacrius_wynnei:3.014588):11.809614,(((Myodes_centralis:1.828627,(Myodes_rex:1.423472,Myodes_rufocanus:1.423472):0.405155):2.106978,(Myodes_californicus:3.041636,(Myodes_rutilus:0.230365,(Myodes_glareolus:0.136745,Myodes_gapperi:0.136745):0.093620):2.811271):0.893969):3.603331,(((Alticola_strelzowi:2.408991,Alticola_lemminus:2.408991):4.116413,((Alticola_semicanus:2.294688,Alticola_roylei:2.294688):2.729517,((Alticola_montosa:3.733023,(Alticola_barakshin:1.788432,(Alticola_tuvinicus:1.504866,Alticola_olchonensis:1.504866):0.283567):1.944591):0.855798,(Alticola_albicaudus:4.406176,(Alticola_macrotis:2.276433,(Alticola_argentatus:0.566826,Alticola_stoliczkanus:0.566826):1.709606):2.129744):0.182644):0.435384):1.501199):0.462421,((Myodes_smithii:4.521826,(Myodes_andersoni:2.177202,Myodes_imaizumii:2.177202):2.344624):0.987188,(Myodes_regulus:3.859761,((Eothenomys_cachinus:2.099102,(Eothenomys_miletus:1.515165,Eothenomys_melanogaster:1.515165):0.583937):0.701351,((Eothenomys_olitor:1.311932,(Eothenomys_proditor:0.605597,Caryomys_inez:0.605597):0.706335):1.065960,((Eothenomys_chinensis:1.256078,Eothenomys_wardi:1.256078):0.839931,(Myodes_shanseius:2.012740,(Eothenomys_custos:0.407472,Caryomys_eva:0.407472):1.605268):0.083270):0.281883):0.422561):1.059308):1.649253):1.478810):0.551111):7.285266):1.331283):0.257936,((Ondatra_zibethicus:15.266010,((((Proedromys_bedfordi:5.416126,(Lemmiscus_curtatus:1.528564,Neofiber_alleni:1.528564):3.887563):2.548260,(Microtus_clarkei:7.871362,(Volemys_musseri:1.445746,(Microtus_kikuchii:0.551502,Volemys_millicens:0.551502):0.894244):6.425615):0.093025):6.307652,((Lagurus_lagurus:6.280336,(Eolagurus_luteus:3.605531,Eolagurus_przewalskii:3.605531):2.674805):4.841345,(Prometheomys_schaposchnikowi:10.132184,((Ellobius_tancrei:0.925813,Ellobius_alaicus:0.925813):8.034095,(Ellobius_talpinus:7.803540,(Ellobius_lutescens:7.009420,Ellobius_fuscocapillus:7.009420):0.794121):1.156368):1.172276):0.989497):3.150358):0.337958,(((Blanfordimys_afghanus:3.935712,Blanfordimys_bucharensis:3.935712):6.736348,((Phenacomys_intermedius:2.930849,Phenacomys_ungava:2.930849):0.829146,(Arborimus_longicaudus:1.677311,(Arborimus_pomo:1.272575,Arborimus_albipes:1.272575):0.404736):2.082684):6.912065):1.417061,((Lasiopodomys_brandtii:6.280336,(Lasiopodomys_fuscus:5.601188,Lasiopodomys_mandarinus:5.601188):0.679148):4.702821,((Synaptomys_borealis:3.607122,Synaptomys_cooperi:3.607122):7.363100,(Myopus_schisticolor:10.383428,(Lemmus_amurensis:7.611986,(Lemmus_lemmus:6.452098,(Lemmus_portenkoi:5.359212,(Lemmus_sibiricus:3.928259,Lemmus_trimucronatus:3.928259):1.430952):1.092886):1.159888):2.771442):0.586794):0.012935):1.105965):2.520875):0.656014):0.082738,(((Arvicola_sapidus:6.280336,(Arvicola_amphibius:3.601512,Arvicola_scherman:3.601512):2.678824):3.801549,(Chionomys_roberti:7.364806,(Chionomys_nivalis:6.681667,Chionomys_gud:6.681667):0.683139):2.717079):0.898689,((Dicrostonyx_nunatakensis:3.684319,(Dicrostonyx_nelsoni:3.667880,((Dicrostonyx_hudsonius:0.256324,Dicrostonyx_richardsoni:0.256324):2.669864,((Dicrostonyx_vinogradovi:0.547399,Dicrostonyx_unalascensis:0.547399):2.223007,(Dicrostonyx_torquatus:0.982839,Dicrostonyx_groenlandicus:0.982839):1.787567):0.155782):0.741692):0.016438):6.487997,(((Microtus_guatemalensis:6.105175,((Microtus_gregalis:5.448058,(Microtus_abbreviatus:2.049417,Microtus_miurus:2.049417):3.398641):0.054932,(Microtus_ochrogaster:5.089071,(Microtus_pinetorum:3.596404,Microtus_quasiater:3.596404):1.492668):0.413920):0.602184):0.549708,((Microtus_breweri:4.934713,(Microtus_pennsylvanicus:3.042892,Microtus_townsendii:3.042892):1.891821):0.838701,((Microtus_oregoni:0.976727,Microtus_californicus:0.976727):4.658585,(Microtus_canicaudus:4.355661,Microtus_montanus:4.355661):1.279651):0.138103):0.881468):0.882759,((((Neodon_juldaschi:6.112998,Phaiomys_leucurus:6.112998):0.416650,(Neodon_sikimensis:3.680421,(Neodon_forresti:1.838480,Neodon_irene:1.838480):1.841941):2.849227):0.810866,((Microtus_mexicanus:6.985659,(Microtus_chrotorrhinus:6.364047,(Microtus_richardsoni:5.359268,Microtus_xanthognathus:5.359268):1.004779):0.621612):0.225042,((Microtus_limnophilus:4.856753,(Microtus_oeconomus:2.331281,Microtus_montebelli:2.331281):2.525471):2.090407,((Microtus_levis:3.600632,(Microtus_transcaspicus:0.618521,(Microtus_ilaeus:0.042372,Microtus_arvalis:0.042372):0.576149):2.982111):2.428404,((Microtus_socialis:1.590949,Microtus_schidlovskii:1.590949):0.753647,(Microtus_guentheri:1.884704,(Microtus_irani:1.595889,Microtus_paradoxus:1.595889):0.288814):0.459892):3.684441):0.918123):0.263541):0.129813):0.119330,(((Microtus_agrestis:6.782739,Microtus_cabrerae:6.782739):0.011102,((Microtus_oaxacensis:3.639529,(Microtus_umbrosus:2.791257,Microtus_longicaudus:2.791257):0.848272):1.878968,((Microtus_evoronensis:3.522295,(Microtus_maximowiczii:2.843343,Microtus_mujanensis:2.843343):0.678952):1.927183,(Microtus_fortis:5.273833,(Microtus_sachalinensis:3.514703,(Microtus_mongolicus:1.162542,Microtus_middendorffii:1.162542):2.352160):1.759131):0.175645):0.069019):1.275345):0.369068,(((Microtus_duodecimcostatus:3.854570,(Microtus_thomasi:1.350117,Microtus_lusitanicus:1.350117):2.504453):1.100719,((Microtus_gerbei:3.360177,Microtus_felteni:3.360177):1.496534,(Microtus_savii:1.925903,Microtus_brachycercus:1.925903):2.930808):0.098578):0.236356,(((Microtus_majori:1.609623,Microtus_schelkovnikovi:1.609623):0.624062,(Microtus_multiplex:2.009642,Microtus_liechtensteini:2.009642):0.224043):2.632845,(Microtus_tatricus:4.777703,(Microtus_subterraneus:1.711784,(Microtus_daghestanicus:0.909150,Microtus_bavaricus:0.909150):0.802634):3.065920):0.088826):0.325116):1.971264):0.296935):0.077797):2.634675):0.808258):4.368174):1.064673):5.831733):7.954249):3.018784,((Delanymys_brooksi:12.222547,(Petromyscus_monticularis:10.132240,(Petromyscus_collinus:5.137137,(Petromyscus_barbouri:0.965087,Petromyscus_shortridgei:0.965087):4.172050):4.995103):2.090307):20.091405,((((Nelsonia_goldmani:3.524137,Nelsonia_neotomodon:3.524137):12.218444,((Hodomys_alleni:10.800013,Xenomys_nelsoni:10.800013):4.775076,((Neotoma_cinerea:11.974502,(Neotoma_fuscipes:4.689275,Neotoma_macrotis:4.689275):7.285227):1.255973,(Neotoma_phenax:9.960300,((Neotoma_anthonyi:4.857171,Neotoma_bunkeri:4.857171):1.415526,((Neotoma_palatina:2.509519,(Neotoma_lepida:1.890928,(Neotoma_mexicana:0.680376,Neotoma_stephensi:0.680376):1.210552):0.618591):3.739125,(Neotoma_martinensis:5.930253,(((Neotoma_floridana:2.679634,Neotoma_magister:2.679634):2.888277,(Neotoma_devia:2.149262,(Neotoma_goldmani:0.435524,Neotoma_chrysomelas:0.435524):1.713737):3.418649):0.358724,(Neotoma_nelsoni:5.894301,((Neotoma_bryanti:4.040553,Neotoma_angustapalata:4.040553):1.596911,(Neotoma_micropus:3.201102,(Neotoma_albigula:2.673186,Neotoma_leucodon:2.673186):0.527916):2.436362):0.256837):0.032333):0.003619):0.318391):0.024053):3.687603):3.270175):2.344614):0.167492):6.112737,((Ochrotomys_nuttalli:17.410184,((Baiomys_musculus:9.049207,Baiomys_taylori:9.049207):2.925323,(Scotinomys_teguina:1.925903,Scotinomys_xerampelinus:1.925903):10.048627):5.435654):2.854161,((((Reithrodontomys_creper:6.866478,(Reithrodontomys_microdon:2.715725,(Reithrodontomys_rodriguezi:1.784301,Reithrodontomys_tenuirostris:1.784301):0.931424):4.150753):4.696812,((Reithrodontomys_spectabilis:0.289149,Reithrodontomys_paradoxus:0.289149):9.759394,(Reithrodontomys_mexicanus:3.892503,(Reithrodontomys_gracilis:2.152416,(Reithrodontomys_darienensis:0.394827,Reithrodontomys_brevirostris:0.394827):1.757589):1.740087):6.156040):1.514747):6.194987,((Reithrodontomys_fulvescens:3.684497,Reithrodontomys_hirsutus:3.684497):9.880999,(Reithrodontomys_humulis:10.048438,((Reithrodontomys_chrysopsis:2.843426,Reithrodontomys_montanus:2.843426):6.322129,(Reithrodontomys_burti:3.194391,((Reithrodontomys_raviventris:1.452780,Reithrodontomys_sumichrasti:1.452780):1.104344,(Reithrodontomys_megalotis:2.376500,Reithrodontomys_zacatecae:2.376500):0.180624):0.637267):5.971164):0.882883):3.517057):4.192781):0.663806,((Isthmomys_flavidus:2.930849,Isthmomys_pirrensis:2.930849):14.063782,((Onychomys_leucogaster:8.206323,(Onychomys_arenicola:6.711394,Onychomys_torridus:6.711394):1.494929):8.541019,(((Megadontomys_nelsoni:5.107968,(Megadontomys_thomasi:0.276756,Megadontomys_cryophilus:0.276756):4.831212):9.965543,(Osgoodomys_banderanus:14.905358,((Podomys_floridanus:3.178716,Neotomodon_alstoni:3.178716):7.952112,((Habromys_lepturus:4.186928,Habromys_ixtlani:4.186928):5.184120,(Habromys_chinanteco:6.481616,(Habromys_simulatus:1.205919,Habromys_lophurus:1.205919):5.275697):2.889432):1.759780):3.774530):0.168153):0.501480,((((Peromyscus_hooperi:6.370327,Peromyscus_simulus:6.370327):1.060968,(Peromyscus_guardia:6.988401,Peromyscus_stephani:6.988401):0.442893):1.765460,(Peromyscus_gratus:8.360737,(Peromyscus_yucatanicus:7.655965,(Peromyscus_melanotis:3.839894,(Peromyscus_melanophrys:1.855842,(Peromyscus_gossypinus:1.744860,Peromyscus_interparietalis:1.744860):0.110982):1.984053):3.816071):0.704772):0.836018):0.600337,(((Peromyscus_winkelmanni:1.455544,Peromyscus_slevini:1.455544):3.310185,(Peromyscus_polius:2.345936,Peromyscus_furvus:2.345936):2.419793):4.808687,(((Peromyscus_polionotus:7.002541,((Peromyscus_mekisturus:2.929928,Peromyscus_eva:2.929928):2.131956,(Peromyscus_pseudocrinitus:4.120816,(Peromyscus_boylii:3.118619,(Peromyscus_bullatus:0.940551,Peromyscus_megalops:0.940551):2.178068):1.002197):0.941068):1.940657):1.585522,((Peromyscus_caniceps:7.087631,Peromyscus_dickeyi:7.087631):0.933734,((Peromyscus_truei:0.900189,Peromyscus_stirtoni:0.900189):5.437253,((Peromyscus_sagax:3.769017,(Peromyscus_beatae:1.783296,Peromyscus_levipes:1.783296):1.985720):1.020337,((Peromyscus_eremicus:2.344596,Peromyscus_fraterculus:2.344596):1.738831,(Peromyscus_melanurus:3.699737,(Peromyscus_grandis:1.364101,Peromyscus_sejugis:1.364101):2.335636):0.383690):0.705927):1.548089):1.683922):0.566698):0.907789,((Peromyscus_mexicanus:7.745632,((Peromyscus_ochraventer:1.141440,Peromyscus_keeni:1.141440):3.903180,(Peromyscus_aztecus:2.344596,Peromyscus_hylocetes:2.344596):2.700024):2.701012):0.565385,(((Peromyscus_guatemalensis:1.774001,Peromyscus_crinitus:1.774001):5.493542,(Peromyscus_pectoralis:6.503136,(Peromyscus_difficilis:3.142440,((Peromyscus_perfulvus:1.149563,Peromyscus_californicus:1.149563):0.315904,(Peromyscus_zarhynchus:0.517421,Peromyscus_leucopus:0.517421):0.948046):1.676973):3.360696):0.764407):0.730286,(Peromyscus_spicilegus:7.901952,((Peromyscus_nasutus:3.881115,Peromyscus_melanocarpus:3.881115):3.487659,((Peromyscus_attwateri:4.040134,Peromyscus_madrensis:4.040134):1.668170,(Peromyscus_mayensis:5.031494,(Peromyscus_maniculatus:3.938169,(Peromyscus_gymnotis:0.456961,Peromyscus_merriami:0.456961):3.481207):1.093325):0.676810):1.660469):0.533179):0.095878):0.313187):1.184835):0.078563):0.222676):5.777900):1.172350):0.247290):1.427452):1.842261):1.590974):10.134728,(((Nyctomys_sumichrasti:4.767069,Otonyctomys_hatti:4.767069):17.758511,(Ototylomys_phyllotis:11.304611,((Tylomys_mirae:10.815923,(Tylomys_panamensis:2.983605,Tylomys_nudicaudus:2.983605):7.832318):0.321197,(Tylomys_bullaris:4.264595,(Tylomys_watsoni:2.520642,(Tylomys_fulviventer:0.862591,Tylomys_tumbalensis:0.862591):1.658051):1.743953):6.872525):0.167491):11.220969):6.698642,(((((Sigmodon_hispidus:1.432348,Sigmodon_zanjonensis:1.432348):3.332962,(Sigmodon_hirsutus:1.177448,Sigmodon_toltecus:1.177448):3.587862):0.091323,(((Sigmodon_arizonae:2.456303,Sigmodon_peruanus:2.456303):1.099697,(Sigmodon_alleni:2.428251,Sigmodon_planifrons:2.428251):1.127749):0.839471,((Sigmodon_leucotis:0.685177,(Sigmodon_fulviventer:0.391059,Sigmodon_ochrognathus:0.391059):0.294118):2.561981,(Sigmodon_alstoni:1.500120,(Sigmodon_mascotensis:0.773326,Sigmodon_inopinatus:0.773326):0.726795):1.747038):1.148312):0.461163):10.802255,((Neusticomys_oyapocki:7.033905,((Neusticomys_peruviensis:0.326748,Neusticomys_monticolus:0.326748):4.893263,(Neusticomys_mussoi:1.527475,Neusticomys_venezuelae:1.527475):3.692535):1.813894):5.187832,((Anotomys_leander:3.419213,Chibchanomys_trichotis:3.419213):6.031856,((Rheomys_thomasi:6.112789,(Rheomys_underwoodi:0.799061,(Rheomys_raptor:0.630719,Rheomys_mexicanus:0.630719):0.168342):5.313728):1.350724,((Ichthyomys_stolzmanni:0.064060,Ichthyomys_tweedii:0.064060):6.048771,(Ichthyomys_pittieri:1.344423,Ichthyomys_hydrobates:1.344423):4.768408):1.350682):1.987556):2.770669):3.437151):3.433039,((((Delomys_sublineatus:4.767738,(Delomys_dorsalis:2.595895,Delomys_collinus:2.595895):2.171843):4.119535,((Irenomys_tarsalis:3.891498,Blarinomys_breviceps:3.891498):3.705924,(((Oecomys_superans:1.041959,Oecomys_speciosus:1.041959):2.092961,(Oecomys_mamorae:1.763953,Oecomys_bicolor:1.763953):1.370968):0.549375,((Oecomys_flavicans:3.106142,(Oecomys_trinitatis:1.925903,Oecomys_catherinae:1.925903):1.180239):0.305458,((Oecomys_paricola:1.925903,Oecomys_auyantepui:1.925903):0.973963,((Oecomys_cleberi:1.783380,Oecomys_concolor:1.783380):0.861419,(Oecomys_rex:1.546819,(Oecomys_rutilus:1.349279,(Oecomys_phaeotis:0.230197,Oecomys_roberti:0.230197):1.119082):0.197539):1.097980):0.255068):0.511734):0.272695):3.913126):1.289852):4.218525,(((Chelemys_macronyx:4.103133,(Chelemys_megalonyx:2.428334,Chelemys_delfini:2.428334):1.674799):4.231006,(((Calomys_boliviae:0.256575,Calomys_laucha:0.256575):6.128406,(Calomys_venustus:3.600674,(Calomys_expulsus:0.195530,Calomys_callosus:0.195530):3.405145):2.784307):0.740629,(Calomys_musculinus:4.083106,((Calomys_hummelincki:1.719571,Calomys_lepidus:1.719571):0.348269,(Calomys_tener:0.477728,(Calomys_sorellus:0.044298,Calomys_callidus:0.044298):0.433431):1.590111):2.015266):3.042505):1.208529):2.884583,((Chinchillula_sahamae:1.542297,Andinomys_edax:1.542297):8.325700,((Graomys_domorum:4.526906,(Graomys_edithae:2.355147,(Graomys_griseoflavus:2.093464,Graomys_centralis:2.093464):0.261683):2.171759):4.269138,((Andalgalomys_olrogi:2.009642,Andalgalomys_pearsoni:2.009642):5.944977,((Auliscomys_sublimis:7.198941,(Loxodontomys_micropus:4.102771,(Auliscomys_boliviensis:0.718393,Auliscomys_pictus:0.718393):3.384378):3.096170):0.590866,(((Phyllotis_bonariensis:1.557118,Phyllotis_andium:1.557118):2.437253,(Phyllotis_amicus:3.608064,(Phyllotis_osilae:3.127635,(Phyllotis_caprinus:1.233469,Phyllotis_magister:1.233469):1.894166):0.480429):0.386307):3.204304,((Phyllotis_haggardi:2.243858,(Phyllotis_xanthopygus:0.951605,Paralomys_gerbillus:0.951605):1.292253):1.414407,((Phyllotis_wolffsohni:0.384276,Phyllotis_osgoodi:0.384276):2.022001,(Phyllotis_definitus:1.937068,(Phyllotis_darwini:1.842165,Phyllotis_limatus:1.842165):0.094904):0.469209):1.251988):3.540409):0.591132):0.164811):0.841426):1.071952):1.350726):1.887076):0.543106,(((Abrothrix_andinus:2.428334,Abrothrix_jelskii:2.428334):10.299541,(((Abrothrix_illuteus:1.052929,Deltamys_kempi:1.052929):4.544336,((Akodon_aerosus:4.178303,Thaptomys_nigrita:4.178303):0.079987,(Akodon_mimus:2.846804,(Akodon_bogotensis:1.818550,Akodon_latebricola:1.818550):1.028254):1.411486):1.338975):1.778615,(Abrothrix_hershkovitzi:6.776184,((Akodon_budini:1.842248,Akodon_siberiae:1.842248):3.982239,((Abrothrix_lanosus:2.840579,(Abrothrix_sanborni:1.942735,Abrothrix_longipilis:1.942735):0.897845):2.449640,((((Akodon_boliviensis:2.009642,Akodon_juninensis:2.009642):2.000319,(Akodon_surdus:2.889692,(Akodon_sanctipaulensis:2.167014,(Abrothrix_olivaceus:0.412831,Akodon_torques:0.412831):1.754183):0.722678):1.120268):0.215442,(Akodon_fumeus:3.334661,(Necromys_urichi:3.027316,(Akodon_affinis:2.387185,(Akodon_orophilus:2.059068,(Akodon_serrensis:1.613893,(Akodon_cursor:1.333537,Akodon_montensis:1.333537):0.280357):0.445175):0.328117):0.640131):0.307344):0.890742):0.466233,(((Akodon_lutescens:1.980501,Akodon_azarae:1.980501):1.192130,((Akodon_mollis:2.284053,Akodon_iniscatus:2.284053):0.356140,(Akodon_spegazzinii:1.536100,Abrothrix_markhami:1.536100):1.104093):0.532438):1.278827,(Akodon_subfuscus:3.968821,(((Akodon_albiventer:0.729530,Akodon_kofordi:0.729530):1.267048,(Akodon_lindberghi:1.387967,(Akodon_sylvanus:1.331945,Akodon_pervalens:1.331945):0.056021):0.608612):0.930433,(Akodon_dayi:1.499614,((Akodon_simulator:0.834231,(Akodon_toba:0.754652,Akodon_varius:0.754652):0.079580):0.351939,(Akodon_molinae:0.722747,(Akodon_neocenus:0.497575,Akodon_dolores:0.497575):0.225173):0.463423):0.313443):1.427397):1.041810):0.482637):0.240178):0.598583):0.534268):0.951696):0.599697):5.351996):0.439086,((((Punomys_lemminus:4.027573,Lenoxus_apicalis:4.027573):5.755194,(((Rhagomys_rufescens:3.524640,(Sigmodontomys_alfari:2.595895,Sigmodontomys_aphrastus:2.595895):0.928744):4.244923,(Euneomys_chinchilloides:5.191728,(Euneomys_fossor:0.522696,(Euneomys_mordax:0.451853,Euneomys_petersoni:0.451853):0.070843):4.669032):2.577835):1.313388,(((Wiedomys_pyrrhorhinos:5.867309,(Microryzomys_altissimus:2.595895,Microryzomys_minutus:2.595895):3.271414):0.563079,((Zygodontomys_brevicauda:2.595895,Zygodontomys_brunneus:2.595895):3.519230,(Podoxymys_roraimae:4.902893,(Wilfredomys_oenax:2.595895,Juliomys_pictipes:2.595895):2.306997):1.212233):0.315263):2.219443,((Neotomys_ebriosus:6.806772,(Reithrodon_auritus:2.595895,Reithrodon_typicus:2.595895):4.210877):1.067258,(Phaenomys_ferrugineus:3.103234,(Notiomys_edwardsii:1.748984,(Nesoryzomys_indefessus:1.590949,(Nesoryzomys_swarthi:1.061637,Nesoryzomys_fernandinae:1.061637):0.529311):0.158036):1.354249):4.770797):0.775801):0.433118):0.699817):2.888252,(((Scapteromys_tumidus:2.679634,Scapteromys_aquaticus:2.679634):6.531500,((Kunsia_fronto:3.014421,Kunsia_tomentosus:3.014421):5.617819,(Bibimys_chacoensis:0.167421,(Bibimys_torresi:0.020851,Bibimys_labiosus:0.020851):0.146570):8.464818):0.578894):2.769304,((((Rhipidomys_emiliae:3.433197,(Rhipidomys_mastacalis:0.742761,Rhipidomys_macrurus:0.742761):2.690436):1.197210,(Rhipidomys_wetzeli:2.181389,(Rhipidomys_venezuelae:0.463493,Rhipidomys_caucensis:0.463493):1.717896):2.449018):2.152238,((Rhipidomys_ochrogaster:5.216912,(Rhipidomys_venustus:0.638088,Rhipidomys_nitela:0.638088):4.578824):1.135143,((Rhipidomys_latimanus:2.393415,(Rhipidomys_austrinus:2.375412,Rhipidomys_fulviventer:2.375412):0.018004):3.217798,((Rhipidomys_leucodactylus:1.314695,Rhipidomys_macconnelli:1.314695):3.164354,(Rhipidomys_couesi:2.175444,Rhipidomys_modicus:2.175444):2.303606):1.132163):0.740842):0.430590):4.938273,((Handleyomys_fuscatus:2.428334,Aepeomys_lugens:2.428334):8.792394,((Thomasomys_bombycinus:4.131141,(Thomasomys_niveipes:1.752271,(Thomasomys_laniger:1.305931,(Thomasomys_ladewi:0.207169,Thomasomys_kalinowskii:0.207169):1.098762):0.446340):2.378870):1.311616,(((Thomasomys_praetor:2.679494,(Thomasomys_aureus:1.153582,Thomasomys_popayanus:1.153582):1.525912):1.577807,((Thomasomys_silvestris:2.013410,(Thomasomys_cinereiventer:1.674771,Thomasomys_erro:1.674771):0.338639):0.625192,((Thomasomys_oreas:0.116815,Thomasomys_paramorum:0.116815):2.295274,(Thomasomys_hylophilus:0.994647,Thomasomys_eleusis:0.994647):1.417443):0.226513):1.618700):0.239784,(((Thomasomys_pyrrhonotus:2.486114,(Thomasomys_taczanowskii:0.640265,Thomasomys_monochromos:0.640265):1.845849):0.819573,(Thomasomys_daphne:3.205805,(Thomasomys_ischyrus:0.994758,(Thomasomys_baeops:0.914006,Thomasomys_notatus:0.914006):0.080752):2.211047):0.099882):0.950257,((Thomasomys_rosalinda:3.048816,(Thomasomys_incanus:2.214410,(Thomasomys_vestitus:1.910830,Thomasomys_rhoadsi:1.910830):0.303580):0.834406):0.986135,((Thomasomys_cinereus:1.674771,Thomasomys_caudivarius:1.674771):1.042244,(Thomasomys_cinnameus:2.683318,(Thomasomys_hudsoni:1.267383,Thomasomys_gracilis:1.267383):1.415935):0.033696):1.317937):0.220992):0.241142):0.945672):5.777970):0.500190):0.259520):0.690581):0.016530,(((Thalpomys_cerradensis:2.595895,Thalpomys_lasiotis:2.595895):6.444561,(Abrawayaomys_ruschii:7.596521,((Melanomys_robustulus:4.103133,(Melanomys_zunigae:4.092471,Melanomys_caliginosus:4.092471):0.010663):2.804125,(Neacomys_tenuipes:5.191686,(Neacomys_guianae:4.818261,(Neacomys_spinosus:0.523366,Neacomys_pictus:0.523366):4.294895):0.373425):1.715573):0.689263):1.443935):2.571933,(((((Eligmodontia_typus:1.337305,Eligmodontia_morgani:1.337305):2.423938,(Eligmodontia_moreni:1.375322,Eligmodontia_puerulus:1.375322):2.385921):3.070015,(Chilomys_instans:6.361227,(Pseudoryzomys_simplex:3.021136,((Holochilus_brasiliensis:0.139843,Lundomys_molitor:0.139843):0.027550,(Holochilus_chacarius:0.088512,Holochilus_sciureus:0.088512):0.078882):2.853743):3.340091):0.470030):1.210264,((Juscelinomys_candango:2.824669,Geoxus_valdivianus:2.824669):2.679224,(Oligoryzomys_nigripes:4.186656,((Oligoryzomys_destructor:3.567095,Oligoryzomys_fulvescens:3.567095):0.485058,((Oligoryzomys_victus:1.097254,(Oligoryzomys_arenalis:1.039195,Oligoryzomys_griseolus:1.039195):0.058059):2.135666,(Oligoryzomys_eliurus:3.181646,((Oligoryzomys_delticola:0.688163,Oligoryzomys_chacoensis:0.688163):1.633897,((Oligoryzomys_magellanicus:1.974806,(Oligoryzomys_microtis:1.918115,Oligoryzomys_fornesi:1.918115):0.056691):0.283694,(Oligoryzomys_flavescens:2.009202,(Oligoryzomys_vegetus:1.597843,(Oligoryzomys_andinus:0.038017,Oligoryzomys_longicaudatus:0.038017):1.559826):0.411359):0.249299):0.063560):0.859586):0.051274):0.819233):0.134502):1.317238):2.537628):1.167636,(((Necromys_benefactus:1.925903,Necromys_obscurus:1.925903):1.262715,(Necromys_lactens:2.634443,(Necromys_amoenus:2.336657,((Necromys_punctulatus:0.010132,Necromys_temchuki:0.010132):2.051762,(Necromys_lasiurus:1.927243,Necromys_lenguarum:1.927243):0.134652):0.274763):0.297785):0.554175):5.628721,((Galenomys_garleppi:7.083738,((Scolomys_melanops:4.773098,Scolomys_ucayalensis:4.773098):1.703350,((Nectomys_palmipes:5.285159,Nectomys_rattus:5.285159):0.743933,(Nectomys_apicalis:3.851890,(Nectomys_squamipes:1.618750,Nectomys_magdalenae:1.618750):2.233140):2.177202):0.447355):0.607290):1.730908,((Oxymycterus_inca:5.366978,((Oxymycterus_nasutus:4.979731,((Brucepattersonius_iheringi:1.841913,Oxymycterus_hiska:1.841913):0.603211,(Oxymycterus_delator:0.805816,Oxymycterus_roberti:0.805816):1.639308):2.534607):0.346956,((Oxymycterus_akodontius:2.440811,(Oxymycterus_angularis:2.315120,(Oxymycterus_rufus:2.095809,Oxymycterus_dasytrichus:2.095809):0.219311):0.125692):2.820524,((Oxymycterus_hispidus:2.100665,Oxymycterus_quaestor:2.100665):2.835639,(Oxymycterus_hucucha:0.032072,Oxymycterus_paramensis:0.032072):4.904232):0.325031):0.065352):0.040291):2.737794,((Oryzomys_lamia:6.272537,((Oryzomys_dimidiatus:3.962760,Oryzomys_auriventer:3.962760):0.853547,(Oryzomys_legatus:0.950181,Oryzomys_subflavus:0.950181):3.866125):1.456230):0.084178,((((Oryzomys_yunganus:0.487945,Oryzomys_chapmani:0.487945):1.738747,(Oryzomys_saturatior:2.179798,Oryzomys_bolivaris:2.179798):0.046894):1.233953,((Oryzomys_talamancae:1.255241,Oryzomys_alfaroi:1.255241):1.708987,(Oryzomys_laticeps:0.917802,(Oryzomys_macconnelli:0.177191,Oryzomys_xanthaeolus:0.177191):0.740612):2.046425):0.496417):2.865412,(((Oryzomys_gorgasi:4.918317,((Oryzomys_levipes:0.390724,Oryzomys_couesi:0.390724):1.836889,(Oryzomys_palustris:1.890565,Handleyomys_intectus:1.890565):0.337048):2.690704):1.080980,((Oryzomys_megacephalus:2.009642,Oryzomys_perenensis:2.009642):0.550511,(Oryzomys_keaysi:1.463436,(Oryzomys_rostratus:1.069425,(Oryzomys_melanotis:0.713620,Oryzomys_rhabdops:0.713620):0.355805):0.394011):1.096717):3.439144):0.071258,((Oryzomys_russatus:2.301303,Oryzomys_hammondi:2.301303):2.944088,((Oryzomys_nitidus:2.323438,(Oryzomys_devius:1.097059,Oryzomys_polius:1.097059):1.226379):2.397984,((Oryzomys_angouya:2.201319,(Oryzomys_galapagoensis:1.140184,Oryzomys_balneator:1.140184):1.061135):1.474189,(Oryzomys_albigularis:3.189462,(Oryzomys_caracolus:2.593969,Oryzomys_meridensis:2.593969):0.595493):0.486046):1.045913):0.523969):0.825164):0.255502):0.030659):1.748057):0.709873):0.002694):0.391819):2.403232):1.075159):0.479413):0.481943):5.443022):10.132295):2.765825):0.323905):0.904235):6.975721,(((((Saccostomus_campestris:6.531524,Saccostomus_mearnsi:6.531524):21.688182,((Beamys_hindei:6.699085,Beamys_major:6.699085):10.467208,((Cricetomys_emini:6.782739,Cricetomys_kivuensis:6.782739):6.524573,(Cricetomys_gambianus:6.782739,Cricetomys_ansorgei:6.782739):6.524573):3.858980):11.053413):0.639784,(((Hypogeomys_antimena:16.580165,((Brachyuromys_betsileoensis:6.447869,Brachyuromys_ramirohitra:6.447869):7.033955,(Nesomys_lambertoni:9.043708,(Nesomys_audeberti:0.956127,Nesomys_rufus:0.956127):8.087581):4.438116):3.098341):7.536397,((Macrotarsomys_bastardi:5.359268,Macrotarsomys_ingens:5.359268):13.193246,((Brachytarsomys_albicauda:5.275445,Brachytarsomys_villosa:5.275445):11.304668,(Gymnuromys_roberti:13.565515,((Eliurus_webbi:2.099688,(Eliurus_myoxinus:1.546567,Eliurus_minor:1.546567):0.553121):3.594394,(Eliurus_penicillatus:2.322266,(Eliurus_majori:0.911243,Eliurus_tanala:0.911243):1.411023):3.371817):7.871432):3.014599):1.972400):5.564048):0.841050,((Cricetulus_kamensis:13.900489,(Cricetulus_barabensis:13.628819,(Cricetulus_longicaudatus:9.404615,(Cricetulus_sokolovi:5.572382,(Cricetulus_alticola:0.845424,Cricetulus_migratorius:0.845424):4.726958):3.832232):4.224204):0.271670):10.880918,(Tscherskia_triton:22.815568,((Cansumys_canus:10.840521,(Cricetus_cricetus:8.541193,(Allocricetulus_curtatus:5.275445,Allocricetulus_eversmanni:5.275445):3.265748):2.299328):10.494708,((Phodopus_roborovskii:0.083683,(Phodopus_campbelli:0.044968,Phodopus_sungorus:0.044968):0.038715):14.341025,((Mesocricetus_newtoni:4.230472,Mesocricetus_raddei:4.230472):6.483835,(Mesocricetus_brandti:7.944361,Mesocricetus_auratus:7.944361):2.769946):3.710402):6.910521):1.480338):1.965839):0.176205):3.901877):8.994994,(((Cannomys_badius:7.785760,(Rhizomys_sinensis:5.023476,(Rhizomys_pruinosus:1.962329,Rhizomys_sumatrensis:1.962329):3.061147):2.762284):4.182406,((Tachyoryctes_spalacinus:9.754956,(Tachyoryctes_splendens:3.766560,Tachyoryctes_ibeanus:3.766560):5.988395):2.137566,((Tachyoryctes_naivashae:6.271557,(Tachyoryctes_rex:0.399963,(Tachyoryctes_daemon:0.233547,Tachyoryctes_annectens:0.233547):0.166416):5.871594):5.361366,((Tachyoryctes_ruandae:2.816379,Tachyoryctes_audax:2.816379):5.333443,(Tachyoryctes_ruddi:3.326430,(Tachyoryctes_macrocephalus:2.754747,Tachyoryctes_ankoliae:2.754747):0.571683):4.823391):3.483102):0.259599):0.075644):16.209710,((((Dendromus_nyasae:0.861837,Dendromus_nyikae:0.861837):6.753012,(Dendromus_mesomelas:4.685256,Dendromus_vernayi:4.685256):2.929593):11.226179,((Dendromus_lovati:6.524071,(Dendromus_oreas:1.815536,Dendromus_insignis:1.815536):4.708535):5.744957,(Dendromus_kahuziensis:12.258052,((Dendromus_messorius:5.555216,Dendromus_mystacalis:5.555216):3.960206,(Dendromus_melanotis:5.107968,Dendromus_leucostomus:5.107968):4.407453):2.742630):0.010976):6.572001):2.246672,((Deomys_ferrugineus:9.760259,(Prionomys_batesi:0.958890,Megadendromus_nikolausi:0.958890):8.801369):11.008582,((Dendroprionomys_rousseloti:8.476035,((Calomyscus_mystax:4.357001,Calomyscus_elburzensis:4.357001):4.106288,(Calomyscus_hotsoni:6.487366,((Calomyscus_bailwardi:4.354405,Calomyscus_grandis:4.354405):2.115939,(Calomyscus_tsolovi:3.580326,(Calomyscus_urartensis:0.609449,Calomyscus_baluchi:0.609449):2.970877):2.890019):0.017021):1.975923):0.012747):9.890747,(Leimacomys_buettneri:16.659404,((Steatomys_opimus:7.620125,(Steatomys_pratensis:0.122426,Steatomys_bocagei:0.122426):7.497699):7.613698,(Steatomys_parvus:10.577252,(Steatomys_cuppedius:7.165215,(Steatomys_jacksoni:5.412888,(Steatomys_caurinus:0.352456,Steatomys_krebsii:0.352456):5.060433):1.752327):3.412036):4.656571):1.425581):1.707378):2.402058):0.318860):7.090175):9.676607):1.694258,((((Spalax_ehrenbergi:10.634713,(Spalax_nehringi:8.453826,Spalax_leucodon:8.453826):2.180887):7.201386,((Spalax_microphthalmus:0.262855,Spalax_zemni:0.262855):12.888885,(Spalax_graecus:11.078339,(Spalax_arenarius:7.462641,(Spalax_giganteus:4.856753,Spalax_uralensis:4.856753):2.605888):3.615698):2.073402):4.684358):4.159772,(((Rhombomys_opimus:18.840837,((Psammomys_obesus:3.768235,Psammomys_vexillaris:3.768235):13.045275,((Brachiones_przewalskii:5.259200,Sekeetamys_calurus:5.259200):10.818303,((Meriones_hurrianae:4.699073,Meriones_tamariscinus:4.699073):7.526515,((Meriones_persicus:2.763289,Meriones_rex:2.763289):7.245049,((Meriones_vinogradovi:9.126498,(Meriones_sacramenti:0.492550,Meriones_arimalius:0.492550):8.633948):0.422017,((Meriones_crassus:4.925376,(Meriones_libycus:4.344133,(Meriones_chengi:1.357402,Meriones_dahli:1.357402):2.986731):0.581243):1.651308,((Meriones_meridianus:2.930877,(Meriones_unguiculatus:0.019762,Meriones_tristrami:0.019762):2.911115):2.736981,(Meriones_zarudnyi:4.999359,(Meriones_shawi:2.512157,Meriones_grandis:2.512157):2.487203):0.668499):0.908826):2.971831):0.459823):2.217251):3.851915):0.736007):2.027327):0.316680,((Desmodilliscus_braueri:10.227785,(Desmodillus_auricularis:9.543298,(Gerbillurus_paeba:7.536407,(Gerbillurus_vallinus:6.839347,(Gerbillurus_setzeri:2.144293,Gerbillurus_tytonis:2.144293):4.695053):0.697061):2.006891):0.684487):8.287171,((Pachyuromys_duprasi:15.178367,Ammodillus_imbellis:15.178367):2.489799,(((Taterillus_arenarius:5.209124,Taterillus_congicus:5.209124):7.179838,(Taterillus_pygargus:6.420472,(Taterillus_harringtoni:5.122254,(Taterillus_gracilis:1.913803,(Taterillus_petteri:0.611989,(Taterillus_lacustris:0.597223,Taterillus_emini:0.597223):0.014766):1.301814):3.208451):1.298218):5.968490):3.229853,((Gerbilliscus_boehmi:6.736013,Tatera_indica:6.736013):8.085509,(Gerbilliscus_brantsii:12.559218,((Gerbilliscus_guineae:6.933887,(Gerbilliscus_nigricaudus:3.611058,Gerbilliscus_validus:3.611058):3.322830):1.269737,((Gerbilliscus_inclusus:2.831284,Gerbilliscus_robustus:2.831284):3.967505,(Gerbilliscus_leucogaster:5.268788,(Gerbilliscus_afra:0.588542,(Gerbilliscus_phillipsi:0.472034,Gerbilliscus_kempi:0.472034):0.116508):4.680246):1.530001):1.404835):4.355593):2.262305):0.797293):2.049350):0.846791):0.642559):0.688099,(Microdillus_peeli:19.764996,(((Gerbillus_watersi:3.723330,(Gerbillus_aquilus:2.034540,(Dipodillus_maghrebi:0.018004,Dipodillus_lowei:0.018004):2.016536):1.688790):13.052503,(Gerbillus_grobbeni:15.595542,((Gerbillus_floweri:9.234102,Gerbillus_hoogstraali:9.234102):3.251963,(Gerbillus_mesopotamiae:9.587194,((Gerbillus_brockmani:0.503269,Gerbillus_syrticus:0.503269):6.826995,(Gerbillus_rosalinda:5.504470,Gerbillus_nigeriae:5.504470):1.825794):2.256930):2.898871):3.109477):1.180291):2.823268,(Dipodillus_bottai:18.703137,((Gerbillus_latastei:17.132986,((Dipodillus_stigmonyx:4.693328,(Gerbillus_nanus:0.517107,(Gerbillus_mauritaniae:0.249876,(Gerbillus_tarabuli:0.091443,Dipodillus_jamesi:0.091443):0.158433):0.267231):4.176222):9.659864,((Gerbillus_burtoni:5.391535,(Gerbillus_dongolanus:1.160616,Gerbillus_amoenus:1.160616):4.230919):6.013852,(Gerbillus_pyramidum:10.195114,(Dipodillus_campestris:3.669591,Gerbillus_famulus:3.669591):6.525522):1.210273):2.947805):2.779793):0.485478,(((Gerbillus_andersoni:4.308014,Gerbillus_muriculus:4.308014):7.734847,(Gerbillus_gerbillus:1.102669,Gerbillus_perpallidus:1.102669):10.940191):4.593542,((Gerbillus_cheesmani:13.810381,((Dipodillus_somalicus:5.871999,Gerbillus_principulus:5.871999):3.425786,(Dipodillus_simoni:3.349542,Dipodillus_zakariai:3.349542):5.948243):4.512595):1.801278,(((Dipodillus_mackilligini:2.339348,(Gerbillus_garamantis:0.045386,Gerbillus_vivax:0.045386):2.293962):5.968366,((Gerbillus_pulvinatus:1.719153,Gerbillus_gleadowi:1.719153):4.749149,(Gerbillus_dunni:1.300627,Dipodillus_dasyurus:1.300627):5.167674):1.839413):6.927757,(Gerbillus_hesperinus:11.679668,((Gerbillus_poecilops:3.582503,(Gerbillus_henleyi:2.325336,Dipodillus_harwoodi:2.325336):1.257167):3.103811,((Gerbillus_acticola:2.057624,Gerbillus_nancillus:2.057624):4.004060,(Gerbillus_agag:5.779244,(Gerbillus_pusillus:5.756607,Gerbillus_occiduus:5.756607):0.022637):0.282439):0.624631):4.993353):3.555804):0.376187):1.024744):0.982061):1.084673):0.895965):0.165894):0.080620):2.150256):14.388196,(((Notomys_mitchellii:9.043697,((Notomys_fuscus:1.693864,Notomys_aquilo:1.693864):6.646580,(Notomys_cervinus:2.705174,Notomys_alexis:2.705174):5.635270):0.703253):15.315673,((Mastacomys_fuscus:17.836068,(((Pseudomys_laborifex:3.433197,Pseudomys_calabyi:3.433197):7.750003,(Pseudomys_fumeus:5.323763,(Pseudomys_bolami:1.047318,Pseudomys_albocinereus:1.047318):4.276444):5.859438):1.749462,(((Pseudomys_novaehollandiae:6.099265,Pseudomys_apodemoides:6.099265):5.762816,(Pseudomys_glaucus:10.248193,((Pseudomys_delicatulus:1.030152,Pseudomys_occidentalis:1.030152):3.339912,(Pseudomys_higginsi:0.731540,Pseudomys_oralis:0.731540):3.638524):5.878129):1.613888):0.560255,(Pseudomys_patrius:8.486431,((Pseudomys_australis:3.153657,(Pseudomys_pilligaensis:1.423583,(Pseudomys_johnsoni:0.264781,Pseudomys_gracilicaudatus:0.264781):1.158802):1.730073):5.312747,((Pseudomys_nanus:7.430876,Pseudomys_hermannsburgensis:7.430876):0.550120,(Pseudomys_fieldi:3.166092,(Pseudomys_chapmani:0.746362,(Pseudomys_shortridgei:0.243763,Pseudomys_desertor:0.243763):0.502599):2.419730):4.814904):0.485407):0.020027):3.935905):0.510327):4.903406):5.266450,((Leggadina_forresti:3.859008,Leggadina_lakedownensis:3.859008):17.536816,((((Leporillus_conditor:3.922816,Conilurus_penicillatus:3.922816):3.027400,(Mesembriomys_gouldii:2.932608,Mesembriomys_macrurus:2.932608):4.017608):9.159323,((Zyzomys_palatilis:2.712459,Zyzomys_pedunculatus:2.712459):5.326358,(Zyzomys_woodwardi:1.089606,(Zyzomys_argurus:0.910573,Zyzomys_maini:0.910573):0.179033):6.949212):8.070722):5.076007,((Uromys_rex:7.620097,((Uromys_hadrourus:5.344781,Uromys_neobritannicus:5.344781):0.279067,(Uromys_anak:5.301907,(Uromys_caudimaculatus:2.512157,Uromys_siebersi:2.512157):2.789750):0.321941):1.996249):10.133389,(((Paramelomys_rubex:2.512157,Paramelomys_steini:2.512157):7.612747,(Melomys_spechti:6.376213,((Melomys_obiensis:0.589603,Paramelomys_moncktoni:0.589603):5.106042,(Mammelomys_rattoides:5.650887,(Protochromys_fellowsi:3.171375,(Melomys_cervinipes:2.774426,Melomys_dollmani:2.774426):0.396949):2.479513):0.044758):0.680567):3.748691):4.194098,(Melomys_capensis:9.083234,(((Melomys_bougainville:1.059293,Paramelomys_levipes:1.059293):6.018876,(Paramelomys_mollis:3.996088,(Paramelomys_lorentzii:2.512157,Paramelomys_naso:2.512157):1.483931):3.082081):0.491395,(((Paramelomys_platyops:2.773756,Melomys_aerosus:2.773756):0.994563,(Mammelomys_lanosus:1.252980,Melomys_fraterculus:1.252980):2.515339):3.115068,((Melomys_lutillus:3.933116,(Melomys_frigicola:0.260343,Melomys_burtoni:0.260343):3.672773):2.566578,((Melomys_rubicola:0.210268,Melomys_rufescens:0.210268):5.637854,(Melomys_talaudium:5.777826,((Melomys_leucogaster:1.698720,Melomys_fulgens:1.698720):2.097902,(Melomys_caurinus:0.608361,Melomys_arcium:0.608361):3.188262):1.981204):0.070295):0.651573):0.383692):0.686177):1.513670):5.235767):3.434484):3.432061):0.210277):1.706694):1.256852):0.259260,((((Srilankamys_ohiensis:4.667085,(Rhabdomys_pumilio:4.186928,Rhabdomys_dilectus:4.186928):0.480157):13.484692,((Maxomys_hellwaldii:8.989167,Maxomys_musschenbroekii:8.989167):8.178055,(Maxomys_rajah:14.281220,((Maxomys_panglima:11.648815,(Maxomys_surifer:9.374029,Maxomys_hylomyoides:9.374029):2.274786):2.066819,(((Maxomys_whiteheadi:3.573543,Maxomys_inflatus:3.573543):4.020791,(Maxomys_ochraceiventer:0.104422,Maxomys_alticola:0.104422):7.489912):3.169824,((Maxomys_bartelsii:3.237500,Maxomys_inas:3.237500):5.873853,(Maxomys_moi:6.601512,(Maxomys_dollmani:1.067960,(Maxomys_wattsi:0.546003,(Maxomys_baeodon:0.501929,Maxomys_pagensis:0.501929):0.044074):0.521956):5.533553):2.509841):1.652804):2.951476):0.565586):2.886002):0.984555):1.403603,(((Rattus_arfakiensis:7.787623,(Rattus_niobe:1.770819,(Rattus_arrogans:0.821810,Rattus_pococki:0.821810):0.949009):6.016804):5.526631,((Rattus_vandeuseni:2.728537,Rattus_verecundus:2.728537):8.971716,(Nesoromys_ceramicus:4.184444,(Rattus_omichlodes:3.851890,Rattus_richardsoni:3.851890):0.332554):7.515809):1.614001):4.811416,(((Stenocephalemys_albocaudata:8.792548,Stenocephalemys_griseicauda:8.792548):5.694026,(Myomyscus_yemeni:13.566926,((Myomyscus_verreauxii:4.285739,Praomys_derooi:4.285739):2.955469,((Stenocephalemys_albipes:5.194135,Myomyscus_brockmani:5.194135):0.611710,(Praomys_daltoni:0.725092,Stenocephalemys_ruppi:0.725092):5.080753):1.435363):6.325718):0.919649):3.586324,(((Micaelamys_granti:2.071524,Aethomys_hindei:2.071524):14.120582,(Aethomys_nyikae:10.672395,Aethomys_silindensis:10.672395):5.519711):0.388029,((Aethomys_chrysophilus:4.186928,Aethomys_ineptus:4.186928):11.875360,((Aethomys_thomasi:7.272945,Aethomys_stannarius:7.272945):7.291836,(Aethomys_bocagei:1.971736,(Micaelamys_namaquensis:1.025630,Aethomys_kaiseri:1.025630):0.946106):12.593045):1.497506):0.517848):1.492764):0.052771):1.429710):5.042387,(((Micromys_minutus:21.019718,((Chiromyscus_chiropus:5.566186,(Muriculus_imberbis:2.221584,Paruromys_dominator:2.221584):3.344602):6.222938,((Leopoldamys_neilli:4.779322,(Leopoldamys_siporanus:1.673348,Leopoldamys_sabanus:1.673348):3.105975):6.106551,(Leopoldamys_milleti:6.196597,(Leopoldamys_ciliatus:4.492490,Leopoldamys_edwardsi:4.492490):1.704108):4.689275):0.903251):9.230594):2.863797,(((Praomys_delectorum:12.805560,((Praomys_jacksoni:0.919031,Praomys_mutoni:0.919031):8.052532,((Praomys_misonnei:0.557448,Praomys_tullbergi:0.557448):6.865928,((Praomys_hartwigi:3.851890,Praomys_obscurus:3.851890):1.354990,(Praomys_morio:4.260646,(Praomys_rostratus:2.668078,Praomys_minor:2.668078):1.592568):0.946235):2.216495):1.548188):3.833997):6.251322,((Lemniscomys_griselda:2.931896,(Lemniscomys_striatus:0.725288,(Lemniscomys_mittendorfi:0.097555,Lemniscomys_rosalia:0.097555):0.627732):2.206609):8.960882,((Lemniscomys_macculus:3.927283,(Lemniscomys_barbarus:3.772924,Lemniscomys_zebra:3.772924):0.154358):4.874752,(Lemniscomys_bellieri:4.842203,(Lemniscomys_hoogstraali:2.519609,(Lemniscomys_linulus:0.591110,Lemniscomys_roseveari:0.591110):1.928499):2.322594):3.959832):3.090743):7.164104):4.717336,((((Oenomys_hypoxanthus:3.851890,Oenomys_ornatus:3.851890):7.033983,(Lamottemys_okuensis:10.484570,(Thamnomys_venustus:6.196542,(Thamnomys_kempi:3.433197,Thamnomys_major:3.433197):2.763344):4.288028):0.401303):4.372907,((Margaretamys_elegans:6.196597,(Margaretamys_beccarii:3.067343,Margaretamys_parvus:3.067343):3.129254):6.445266,((Echiothrix_leucura:3.845526,Echiothrix_centrosa:3.845526):5.483134,(Melasmothrix_naso:6.196597,(Tateomys_macrocercus:3.430852,Tateomys_rhinogradoides:3.430852):2.765745):3.132062):3.313204):2.616917):0.192916,(((Pogonomys_loriae:3.851890,Pogonomys_fergussoniensis:3.851890):5.953644,(Pogonomys_championi:8.441098,(Pogonomys_sylvestris:2.159785,Pogonomys_macrourus:2.159785):6.281313):1.364436):3.848183,(((Bunomys_andrewsi:1.368456,Bunomys_chrysocomus:1.368456):9.524703,((Bunomys_penitus:2.534766,Bunomys_coelestis:2.534766):1.901326,(Bunomys_fratrorum:1.128210,Bunomys_prolatus:1.128210):3.307882):6.457066):1.588123,((((Mus_crociduroides:1.196373,Mus_mayori:1.196373):8.182262,(Mus_famulus:7.854677,(Mus_pahari:1.406138,Mus_vulcani:1.406138):6.448539):1.523958):1.770789,((Mus_cookii:0.484176,Mus_caroli:0.484176):2.940852,((Mus_spretus:1.770596,(Mus_macedonicus:1.291249,Mus_cervicolor:1.291249):0.479347):0.160272,(Mus_musculus:1.899630,(Mus_spicilegus:0.868871,(Mus_booduga:0.675435,Mus_terricolor:0.675435):0.193436):1.030759):0.031237):1.494160):7.724396):0.327570,(((Mus_platythrix:0.126361,Mus_fernandoni:0.126361):0.124720,(Mus_saxicola:0.220735,(Mus_phillipsi:0.195948,Mus_shortridgei:0.195948):0.024787):0.030347):7.359945,(((Mus_neavei:4.596019,(Mus_setulosus:0.260176,Mus_sorella:0.260176):4.335843):0.239967,(Mus_oubanguii:2.179024,(Mus_indutus:1.542827,(Mus_goundae:0.778936,Mus_triton:0.778936):0.763891):0.636197):2.656962):1.605608,((Mus_haussa:4.478254,(Mus_orangiae:1.543385,Mus_mahomet:1.543385):2.934869):0.400445,((Mus_setzeri:3.890828,Mus_mattheyi:3.890828):0.460039,((Mus_minutoides:1.651827,Mus_bufo:1.651827):0.375428,((Mus_tenellus:1.139263,Mus_baoulei:1.139263):0.183471,(Mus_musculoides:1.322148,Mus_callewaerti:1.322148):0.000586):0.704520):2.323612):0.527833):1.562893):1.169433):3.865967):1.004287):1.172436):1.797980):8.322521):0.109296):0.463613,((((Kadarsanomys_sodyi:14.004757,((Stochomys_longicaudatus:5.792950,(Komodomys_rintjanus:4.186928,Papagomys_armandvillei:4.186928):1.606022):7.966018,((Mastomys_coucha:6.468748,(Mastomys_shortridgei:3.906571,Mastomys_huberti:3.906571):2.562177):6.175314,((Mastomys_natalensis:2.879434,Mastomys_erythroleucus:2.879434):0.348821,(Myomyscus_angolensis:3.060756,(Mastomys_kollmannspergeri:0.867364,Mastomys_pernanus:0.867364):2.193392):0.167499):9.415806):1.114907):0.245789):3.449077,((Golunda_ellioti:2.393583,Heimyscus_fumosus:2.393583):14.569495,((Bandicota_bengalensis:6.699029,(Bandicota_savilei:0.270559,Bandicota_indica:0.270559):6.428469):7.719139,(((Berylmys_manipulus:4.369478,Berylmys_mackenziei:4.369478):4.088033,(Berylmys_bowersi:0.128204,Berylmys_berdmorei:0.128204):8.329307):3.424205,(Diplothrix_legata:5.325977,(((Hylomyscus_carillus:0.139592,Hylomyscus_baeri:0.139592):0.344249,(Hylomyscus_stella:0.340062,Hylomyscus_alleni:0.340062):0.143779):3.702354,((Hylomyscus_parvus:3.284142,Hylomyscus_denniae:3.284142):0.250839,(Hylomyscus_aeta:3.098327,Hylomyscus_grandis:3.098327):0.436655):0.651214):1.139782):6.555738):2.536452):2.544910):0.490756):6.261240,((((Thallomys_shortridgei:7.789654,(Thallomys_nigricauda:6.770960,(Thallomys_loringi:2.744866,Thallomys_paedulcus:2.744866):4.026094):1.018694):9.034694,((Grammomys_aridulus:5.044076,(Grammomys_dolichurus:3.505129,Grammomys_dryas:3.505129):1.538947):8.854941,((Grammomys_minnae:0.155168,Grammomys_ibeanus:0.155168):11.675565,((Grammomys_gigas:2.135864,(Grammomys_cometes:2.073618,Grammomys_caniceps:2.073618):0.062246):8.303775,((Grammomys_kuru:3.433197,Grammomys_poensis:3.433197):2.278149,(Grammomys_macmillani:3.899202,Grammomys_buntingi:3.899202):1.812144):4.728292):1.391094):2.068284):2.925331):4.403085,((Tokudaia_muenninki:4.019367,Tokudaia_osimensis:4.019367):15.240254,((Apodemus_agrarius:2.512157,Apodemus_chevrieri:2.512157):11.303947,(((Apodemus_peninsulae:0.032909,Apodemus_speciosus:0.032909):9.353346,(Apodemus_argenteus:4.924129,(Apodemus_gurkha:2.313989,(Apodemus_semotus:1.757282,(Apodemus_latronum:0.930838,Apodemus_draco:0.930838):0.826444):0.556708):2.610139):4.462126):1.362152,((Apodemus_mystacinus:3.600674,Apodemus_epimelas:3.600674):4.037082,(Apodemus_alpicola:4.018148,((Apodemus_rusiges:3.078313,(Apodemus_pallipes:1.622602,Apodemus_flavicollis:1.622602):1.455711):0.070613,((Apodemus_witherbyi:0.194692,Apodemus_ponticus:0.194692):2.699011,(Apodemus_hyrcanicus:0.967934,(Apodemus_uralensis:0.937956,Apodemus_sylvaticus:0.937956):0.029978):1.925769):0.255223):0.869223):3.619608):3.110651):3.067697):5.443517):1.967813):1.020357,((((Niviventer_fulvescens:5.874846,Niviventer_cremoriventer:5.874846):3.743281,(Niviventer_culturatus:9.175694,(Niviventer_hinpoon:3.974260,(Niviventer_lepturus:0.799117,Niviventer_brahma:0.799117):3.175143):5.201434):0.442433):7.543962,((Niviventer_confucianus:6.176556,Niviventer_coninga:6.176556):5.560339,((Niviventer_andersoni:7.702440,Niviventer_eha:7.702440):0.720552,(Niviventer_niviventer:7.807819,(Niviventer_tenaster:7.389774,((Niviventer_excelsior:2.648567,Niviventer_langbianis:2.648567):4.383127,(Niviventer_cameroni:6.192131,(Niviventer_rapit:6.158217,Niviventer_fraternus:6.158217):0.033914):0.839563):0.358080):0.418045):0.615173):3.313903):5.425194):4.692299,(((Xeromys_myoides:10.048487,((Hydromys_shawmayeri:0.191594,Hydromys_habbema:0.191594):7.847224,(Hydromys_hussoni:5.577239,(Hydromys_chrysogaster:0.220149,Hydromys_neobritannicus:0.220149):5.357090):2.461579):2.009670):5.952755,((Dephomys_defua:3.433197,Dephomys_eburneae:3.433197):8.206379,((Hybomys_badius:7.902659,Hybomys_trivirgatus:7.902659):1.057283,((Hybomys_univittatus:6.342693,Hybomys_lunaris:6.342693):2.529407,(Hybomys_basilii:5.099594,Hybomys_planifrons:5.099594):3.772506):0.087842):2.679634):4.361666):2.795603,((Arvicanthis_blicki:9.043657,(Arvicanthis_nairobae:7.187573,((Arvicanthis_neumanni:0.133144,Arvicanthis_abyssinicus:0.133144):6.058937,(Arvicanthis_niloticus:5.782566,(Arvicanthis_rufinus:1.396424,Arvicanthis_ansorgei:1.396424):4.386142):0.409515):0.995492):1.856083):7.340510,((Uranomys_ruddi:8.814211,((Lophuromys_flavopunctatus:5.024213,(Lophuromys_chrysopus:4.601476,(Lophuromys_zena:3.597101,(Lophuromys_brunneus:0.088847,Lophuromys_brevicaudus:0.088847):3.508255):1.004374):0.422737):0.169638,((Lophuromys_melanonyx:1.319803,(Lophuromys_nudicaudus:0.459976,Lophuromys_rahmi:0.459976):0.859828):2.828060,((Lophuromys_eisentrauti:3.684441,(Lophuromys_sikapusi:1.546986,Lophuromys_ansorgei:1.546986):2.137455):0.009458,(Lophuromys_medicaudatus:2.962021,(Lophuromys_aquilus:0.354047,(Lophuromys_luteogaster:0.006448,Lophuromys_woosnami:0.006448):0.347599):2.607975):0.731878):0.453965):1.045987):3.620360):1.987841,(Acomys_louisae:10.718372,((Acomys_airensis:4.180781,((Acomys_chudeaui:1.465592,Acomys_seurati:1.465592):2.086974,(Acomys_cahirinus:3.550515,Acomys_dimidiatus:3.550515):0.002052):0.628215):0.257190,(Acomys_russatus:4.284123,((Acomys_cilicicus:4.210442,(Acomys_minous:2.681853,(Acomys_kempi:2.509086,(Acomys_percivali:1.465676,Acomys_mullah:1.465676):1.043410):0.172767):1.528589):0.065214,((Acomys_cineraceus:1.842248,Acomys_johannis:1.842248):1.966636,(Acomys_subspinosus:3.695902,(Acomys_wilsoni:2.462081,(Acomys_nesiotes:2.228116,(Acomys_ignitus:1.743939,Acomys_spinosissimus:1.743939):0.484176):0.233966):1.233821):0.112982):0.466772):0.008467):0.153849):6.280401):0.083679):5.582115):2.412678):3.057543):0.393402):1.467283):0.430628,((((((Bullimus_bagobus:3.851890,Bullimus_luzonicus:3.851890):7.955103,((Tarsomys_apoensis:3.851890,Tarsomys_echinatus:3.851890):1.460652,(Abditomys_latidens:4.651509,(Tryphomys_adustus:1.323990,Limnomys_sibuanus:1.323990):3.327519):0.661032):6.494451):2.526494,((Nesokia_bunnii:4.186928,Nesokia_indica:4.186928):8.231054,((Eropeplus_canus:4.186928,Lenomys_meyeri:4.186928):3.487232,((Vernaya_fulva:5.624970,Desmomys_harringtoni:5.624970):0.359406,(Dacnomys_millardi:4.423154,(Pithecheir_melanurus:4.186928,Pithecheir_parvus:4.186928):0.236226):1.561222):1.689784):4.743821):1.915506):2.439036,((Vandeleuria_nolthenii:6.699029,(Vandeleuria_oleracea:3.853816,Vandeleuria_nilagirica:3.853816):2.845213):8.492243,((Taeromys_arcuatus:11.806921,((Taeromys_callitrichus:3.851890,Taeromys_microbullatus:3.851890):0.153674,(Taeromys_punicans:2.947325,(Taeromys_hamatus:2.287430,(Taeromys_taerae:1.229952,Taeromys_celebensis:1.229952):1.057478):0.659895):1.058239):7.801357):1.826961,((Crateromys_australis:6.196597,(Crateromys_paulus:2.187837,Crateromys_schadenbergi:2.187837):4.008760):6.447778,((Carpomys_melanurus:3.851890,Carpomys_phaeurus:3.851890):2.970592,(Batomys_dentatus:6.197519,(Batomys_granti:1.164720,Batomys_salomonseni:1.164720):5.032799):0.624963):5.821894):0.989506):1.557390):1.581250):2.510318,(((Madromys_blanfordi:6.196597,(Cremnomys_elvira:2.693283,Cremnomys_cutchicus:2.693283):3.503314):5.610443,(Millardia_kathleenae:7.780945,(Millardia_meltada:5.003574,(Millardia_gleadowi:2.844683,Millardia_kondana:2.844683):2.158892):2.777371):4.026096):6.871085,(((Malacomys_longipes:1.603510,Praomys_lukolelae:1.603510):8.193818,(Malacomys_cansdalei:4.478422,(Praomys_verschureni:3.731223,Malacomys_edwardsi:3.731223):0.747199):5.318906):7.136581,((Anonymomys_mindorensis:8.698259,(Phloeomys_cumingi:4.186928,Phloeomys_pallidus:4.186928):4.511331):5.409532,((((Rattus_xanthurus:2.518437,Rattus_salocco:2.518437):5.428854,(Rattus_bontanus:6.940000,(Rattus_marmosurus:5.368730,Rattus_pelurus:5.368730):1.571270):1.007291):0.174448,(((Rattus_lutreolus:5.315082,(Rattus_fuscipes:0.333531,Rattus_hainaldi:0.333531):4.981551):2.647105,(Rattus_villosissimus:7.566666,(Rattus_tunneyi:4.028850,(Rattus_sordidus:1.658693,(Rattus_timorensis:1.645714,Rattus_colletti:1.645714):0.012979):2.370157):3.537816):0.395520):0.100920,((Rattus_mordax:6.732189,(Rattus_sanila:3.104021,Rattus_elaphinus:3.104021):3.628168):1.222821,((Rattus_morotaiensis:4.441996,Rattus_leucopus:4.441996):1.336729,((Rattus_novaeguineae:5.025235,Rattus_feliceus:5.025235):0.366761,(Rattus_steini:3.522986,(Rattus_jobiensis:2.435034,(Rattus_giluwensis:1.834293,Rattus_praetor:1.834293):0.600740):1.087952):1.869010):0.386729):2.176286):0.108096):0.058634):0.000570,((Rattus_stoicus:0.563393,Rattus_hoogerwerfi:0.563393):6.002393,(Rattus_montanus:5.798725,(((Rattus_norvegicus:1.686997,Rattus_korinchi:1.686997):2.214215,(Rattus_ranjiniae:0.964417,(Rattus_annandalei:0.189082,Rattus_exulans:0.189082):0.775335):2.936795):1.667642,(Rattus_enganus:5.130295,((Rattus_koopmani:2.956139,(Rattus_argentiventer:0.075365,Rattus_mindorensis:0.075365):2.880774):1.988831,(((Rattus_tawitawiensis:3.005544,Rattus_hoffmanni:3.005544):0.866234,(Rattus_rattus:2.004199,Rattus_satarae:2.004199):1.867579):0.980893,((Rattus_baluensis:4.351055,((Rattus_simalurensis:2.385488,(Rattus_tiomanicus:2.009642,Rattus_blangorum:2.009642):0.375847):1.927610,((Rattus_everetti:0.979909,Rattus_palmarum:0.979909):2.101335,(Rattus_osgoodi:0.293336,Rattus_nitidus:0.293336):2.787908):1.231854):0.037957):0.321886,(((Rattus_lugens:1.611297,Rattus_pyctoris:1.611297):0.532703,(Rattus_burrus:0.081980,Rattus_andamanensis:0.081980):2.062020):0.697909,(Rattus_adustus:1.933126,(Rattus_losea:1.833456,(Rattus_tanezumi:0.143528,Rattus_mollicomulus:0.143528):1.689928):0.099670):0.908783):1.831033):0.179729):0.092299):0.185326):0.438559):0.229871):0.767061):1.556524):5.985481):2.826117):1.744218):0.604715):4.815608,(((Parahydromys_asper:8.199742,(Xenuromys_barbatus:5.049714,(Coccymys_albidens:3.851890,Coccymys_ruemmleri:3.851890):1.197824):3.150028):13.739499,(Anisomys_imitator:21.883547,((((Solomys_ponceleti:1.712453,Solomys_salebrosus:1.712453):7.338261,(Solomys_spriggsarum:3.429680,(Solomys_sapientis:2.632405,Solomys_salamonis:2.632405):0.797275):5.621034):4.437146,((Pogonomelomys_mayeri:6.190205,(Pogonomelomys_bruijni:1.897767,Abeomelomys_sevia:1.897767):4.292438):6.929461,(Crossomys_moncktoni:6.604669,(Chiruromys_lamia:6.196597,(Chiruromys_forbesi:4.052695,Chiruromys_vates:4.052695):2.143902):0.408072):6.514997):0.368193):7.902712,(((Mallomys_rothschildi:7.786158,(Mallomys_istapantap:3.690386,(Mallomys_aroaensis:1.438210,Mallomys_gunung:1.438210):2.252176):4.095771):12.228436,((Microhydromys_musseri:3.851890,Microhydromys_richardsoni:3.851890):4.282892,(Macruromys_elegans:3.851890,Macruromys_major:3.851890):4.282892):11.879811):0.817927,((Hyomys_dammermani:3.851890,Hyomys_goliath:3.851890):15.812205,((Lorentzimys_nouhuysi:6.569318,(Pseudohydromys_murinus:3.433197,Pseudohydromys_occidentalis:3.433197):3.136121):6.326261,((Leptomys_ernstmayri:5.526661,(Leptomys_elegans:0.103501,Leptomys_signatus:0.103501):5.423160):5.943344,((Paraleptomys_rufilatus:3.433197,Paraleptomys_wilhelmina:3.433197):1.777267,(Pseudohydromys_ellermani:3.433197,Pseudohydromys_fuscus:3.433197):1.777267):6.259541):1.425574):6.768516):1.168425):0.558052):0.492975):0.055695):1.573087,((((Sundamys_muelleri:6.699029,(Sundamys_maxi:0.840233,Sundamys_infraluteus:0.840233):5.858796):3.797372,(Diomys_crumpi:8.004087,(Palawanomys_furvus:5.615926,(Zelotomys_hildegardeae:4.186928,Zelotomys_woosnami:4.186928):1.428998):2.388161):2.492314):0.253922,(((Apomys_littoralis:1.888165,(Apomys_abrae:1.166311,Apomys_sacobianus:1.166311):0.721854):1.377534,((Apomys_hylocetes:0.470025,Apomys_datae:0.470025):0.589268,(Apomys_microdon:0.550832,(Apomys_musculus:0.178698,Apomys_insignis:0.178698):0.372134):0.508461):2.206406):4.103154,((Rhynchomys_isarogensis:2.177202,Rhynchomys_soricoides:2.177202):1.004695,((Archboldomys_luzonensis:2.764733,(Crunomys_melanius:2.013159,(Crunomys_celebensis:0.259590,Crunomys_fallax:0.259590):1.753569):0.751574):0.157638,(Chrotomys_silaceus:2.426597,(Chrotomys_mindorensis:0.669908,(Chrotomys_whiteheadi:0.134317,Chrotomys_gonzalesi:0.134317):0.535592):1.756688):0.495774):0.259527):4.186956):3.381469):11.554149,((((Colomys_goslingi:4.186928,Nilopegamys_plumbeus:4.186928):0.755992,(Hadromys_humei:4.186928,Hadromys_yunnanensis:4.186928):0.755992):2.870842,(Dasymys_montanus:5.442839,((Dasymys_foxi:0.250797,Dasymys_rufulus:0.250797):3.849428,(Dasymys_nudipes:3.491591,(Dasymys_incomtus:3.265720,Dasymys_alleni:3.265720):0.225871):0.608634):1.342614):2.370923):13.552791,(((Mylomys_dybowskii:4.689275,Mylomys_rex:4.689275):13.314407,(Pelomys_campanae:17.250026,(Pelomys_hopkinsi:11.382854,(Pelomys_isseli:3.957233,(Pelomys_minor:3.899621,Pelomys_fallax:3.899621):0.057612):7.425621):5.867171):0.753657):2.392981,((Lenothrix_canus:14.957646,((Haeromys_pusillus:6.196597,(Haeromys_margarettae:3.889237,Haeromys_minahassae:3.889237):2.307360):8.373835,((Hapalomys_delacouri:3.433197,Hapalomys_longicaudatus:3.433197):8.206379,((Chiropodomys_gliroides:2.810098,Chiropodomys_pusillus:2.810098):6.149843,(Chiropodomys_muroides:5.801993,(Chiropodomys_karlkoopmani:2.957478,(Chiropodomys_calamianensis:2.249804,Chiropodomys_major:2.249804):0.707675):2.844515):3.157948):2.679634):2.930857):0.387213):1.592114,((Parotomys_brantsii:11.472099,Parotomys_littledalei:11.472099):0.666351,(((Otomys_denti:5.721353,Otomys_angoniensis:5.721353):2.927249,((Otomys_maximus:3.008224,Otomys_cuanzensis:3.008224):2.628930,(Otomys_laminatus:1.005700,Otomys_saundersiae:1.005700):4.631454):3.011448):3.237699,((Myotomys_sloggetti:5.801407,Myotomys_unisulcatus:5.801407):4.351067,((Otomys_tropicalis:4.773042,(Otomys_dollmani:0.071094,Otomys_burtoni:0.071094):4.701948):4.141262,(((Otomys_orestes:4.359764,Otomys_dartmouthi:4.359764):2.590419,(Otomys_jacksoni:3.779149,(Otomys_uzungwensis:0.424722,Otomys_typus:0.424722):3.354427):3.171034):1.227524,((Otomys_irroratus:2.706346,Otomys_occidentalis:2.706346):2.801272,(Otomys_lacustris:4.773042,(Otomys_anchietae:4.734745,Otomys_barbouri:4.734745):0.038296):0.734577):2.670088):0.736598):1.238169):1.733828):0.252149):4.411311):3.846902):0.969890):0.937918):1.207857):0.586120):0.047254):0.201425):0.250640):0.020863):11.765437):3.164673):0.645168):18.673710):5.777963):0.669925):3.684493):0.966050):9.533950):3.800000):8.700000):8.642560):0.657440):88.700000):27.800000);
